# Supplementary material for: Viral burden is associated with age, vaccination, and viral variant in a population-representative study of SARS-CoV-2 that accounts for time-since-infection-related sampling bias
Source: PLoS Pathog. 2023 Aug 14;19(8):e1011461. doi: 10.1371/journal.ppat.1011461 (PMC10449197; doi:10.1371/journal.ppat.1011461)
Supplement: S1 Data — Sequences can be accessed via the the European Nucleotide Archive (ENA) at https://www.ebi.ac.uk/ena/browser/home. (TXT) [file ppat.1011461.s005.txt]

IDs for sequences included in this data set are provided below and can be accessed through the European Nucleotide Archive (ENA) (https://www.ebi.ac.uk/ena/browser/home). When these sequences were uploaded via the COG consortium to ENA, they were passed through the ‘ReadItAndKeep‘ pipeline (https://doi.org/10.1093/bioinformatics/btac311), which is designed to remove any non-SARS-CoV-2 reads. In addition, for all samples sequenced at Oxford, any potential human and alternative (non-SARS-CoV-2) viral reads were identified using Kraken 2 (https://doi.org/10.1186/s13059-019-1891-0) and removed prior to submission to COG.
ERS5546683
ERS6056272
ERS5524432
ERS5540331
ERS6050653
ERS6051901
ERS5532483
ERS5528552
ERS5532315
ERS5525999
ERS5532752
ERS5529654
ERS5534152
ERS5528482
ERS5538806
ERS5543251
ERS6051350
ERS5546264
ERS5546889
ERS5525973
ERS5539313
ERS5545589
ERS5528725
ERS5537102
ERS5528912
ERS5535621
ERS5542940
ERS5525774
ERS5546086
ERS5528844
ERS5529167
ERS5547048
ERS5528966
ERS5539468
ERS5531989
ERS5543080
ERS5546443
ERS6050174
ERS5536406
ERS6044405
ERS5526988
ERS5534695
ERS6043372
ERS5534606
ERS5526972
ERS5527802
ERS5546690
ERS5534699
ERS5526817
ERS5526713
ERS5558327
ERS5562714
ERS5559955
ERS5557427
ERS5560822
ERS5562185
ERS5563128
ERS5563386
ERS5557672
ERS5559940
ERS5559435
ERS5559118
ERS5557653
ERS5558535
ERS5558078
ERS5558033
ERS5662416
ERS5560071
ERS6045362
ERS5560795
ERS5562259
ERS5557483
ERS5561754
ERS5558209
ERS5562058
ERS5559428
ERS5562100
ERS6054730
ERS5563176
ERS5560849
ERS5560885
ERS5560182
ERS6064588
ERS5558170
ERS5562240
ERS5557959
ERS5561895
ERS5557731
ERS5563001
ERS5562408
ERS5559525
ERS5558204
ERS5563351
ERS5562113
ERS5559536
ERS5560324
ERS5559082
ERS6050513
ERS5559922
ERS5562825
ERS5561000
ERS5558873
ERS5559562
ERS5560328
ERS5562417
ERS5558775
ERS5563177
ERS5563387
ERS5562518
ERS5562436
ERS6051294
ERS5559451
ERS5559844
ERS5561428
ERS5560094
ERS5560530
ERS5558068
ERS5561799
ERS5561477
ERS5560455
ERS5562589
ERS5561503
ERS5562243
ERS5562265
ERS5561287
ERS5559629
ERS5557976
ERS6056006
ERS5559740
ERS6054471
ERS5560568
ERS5560435
ERS5560894
ERS5560937
ERS5562053
ERS5561600
ERS5558455
ERS5560628
ERS5557593
ERS5559343
ERS6044839
ERS5561446
ERS6061909
ERS5561370
ERS5563212
ERS5562302
ERS5558762
ERS5561889
ERS5561107
ERS6056263
ERS5561147
ERS6056771
ERS5558542
ERS5560085
ERS5559929
ERS6065242
ERS5559031
ERS5559613
ERS5558567
ERS5562445
ERS5561455
ERS5563452
ERS5558625
ERS5563129
ERS5561258
ERS5563161
ERS5561783
ERS5562237
ERS5562169
ERS5562337
ERS5559820
ERS5561425
ERS6046718
ERS5558882
ERS6046086
ERS5562615
ERS5558276
ERS6049085
ERS5559982
ERS5560327
ERS6063490
ERS6045228
ERS5560076
ERS5562893
ERS6046860
ERS5557289
ERS5559682
ERS6047903
ERS5562114
ERS5559812
ERS5558269
ERS5562211
ERS5559815
ERS6052245
ERS5559559
ERS5559019
ERS5558200
ERS6054443
ERS5559634
ERS6148386
ERS5560231
ERS5558137
ERS5557415
ERS5558830
ERS5560782
ERS5558270
ERS5558888
ERS5559570
ERS5562557
ERS5559974
ERS5558761
ERS5557295
ERS5561098
ERS5562794
ERS5561618
ERS5558895
ERS6058870
ERS5740458
ERS5736162
ERS6147976
ERS5735277
ERS5743170
ERS5735643
ERS5740837
ERS5654197
ERS5736156
ERS5740425
ERS5667733
ERS5660186
ERS5735642
ERS5742202
ERS5741613
ERS5653546
ERS5660703
ERS5736084
ERS5740346
ERS5741517
ERS5663928
ERS5662715
ERS5735072
ERS5666600
ERS5655965
ERS5742865
ERS5736327
ERS5666750
ERS5655276
ERS5741082
ERS5742010
ERS5758222
ERS5665880
ERS5740298
ERS5654665
ERS5742637
ERS5741820
ERS5665528
ERS5742469
ERS5653832
ERS5743181
ERS5742345
ERS5735696
ERS5658950
ERS5661278
ERS5735803
ERS5742624
ERS5734942
ERS5741538
ERS5736349
ERS5741099
ERS5743124
ERS5665574
ERS5742549
ERS5740629
ERS5743072
ERS5735921
ERS5740750
ERS5742525
ERS5735134
ERS5653622
ERS5741755
ERS5743379
ERS5740515
ERS5735115
ERS5734860
ERS5734335
ERS5743390
ERS5654102
ERS5754798
ERS5741398
ERS5734453
ERS5665486
ERS5757736
ERS5742470
ERS6059220
ERS5734864
ERS5653744
ERS5663921
ERS5734839
ERS5665099
ERS6056223
ERS5734488
ERS6054100
ERS5740805
ERS5657420
ERS5740354
ERS5743161
ERS5656190
ERS5735975
ERS6055250
ERS5735672
ERS5740387
ERS5667490
ERS6056129
ERS5657292
ERS5661799
ERS5742809
ERS6057025
ERS5742181
ERS5660391
ERS5742724
ERS6056602
ERS6062248
ERS5734875
ERS5741988
ERS5664498
ERS5667984
ERS5743025
ERS6045859
ERS5734698
ERS5743476
ERS5755161
ERS6044084
ERS5743312
ERS5754364
ERS5734647
ERS6051798
ERS5753904
ERS5661670
ERS5735614
ERS5735903
ERS6064145
ERS5736289
ERS5740734
ERS5743223
ERS5741601
ERS5666139
ERS5661061
ERS5740305
ERS5734709
ERS6051035
ERS6063399
ERS5741987
ERS5658636
ERS5666924
ERS5742826
ERS6051008
ERS5741273
ERS5661085
ERS5740580
ERS5664150
ERS5742726
ERS6059594
ERS5735505
ERS5661721
ERS5740564
ERS5734687
ERS5740461
ERS6053175
ERS5667055
ERS5740908
ERS5666024
ERS5667839
ERS5659436
ERS5757890
ERS5740896
ERS5734845
ERS5743155
ERS5742699
ERS5742390
ERS5734642
ERS6044059
ERS5758847
ERS5743189
ERS5743405
ERS5742541
ERS6064303
ERS5734944
ERS5664621
ERS5660905
ERS5734961
ERS5734404
ERS5757194
ERS5735701
ERS6064511
ERS5743215
ERS5741151
ERS5741308
ERS5734818
ERS5740693
ERS5736304
ERS5658482
ERS5655569
ERS5756135
ERS5735497
ERS5740855
ERS5740964
ERS5740592
ERS5735991
ERS5755131
ERS5740647
ERS5741724
ERS5741371
ERS5741669
ERS5741047
ERS5735150
ERS6044665
ERS5735139
ERS5735806
ERS5740270
ERS5655876
ERS5658803
ERS5743347
ERS5741815
ERS6044241
ERS5660653
ERS5655437
ERS5735717
ERS5735270
ERS5658274
ERS6047152
ERS5653959
ERS6044051
ERS5660613
ERS5664901
ERS6047360
ERS5741078
ERS6051987
ERS5655357
ERS5653141
ERS5655090
ERS6054010
ERS5653293
ERS5734524
ERS5756809
ERS6055932
ERS5734602
ERS5742272
ERS5666851
ERS5756332
ERS5660822
ERS5654418
ERS5736295
ERS5740508
ERS5656645
ERS5736374
ERS5742371
ERS5666462
ERS5740871
ERS5736178
ERS5735411
ERS5742635
ERS6060986
ERS5742969
ERS5741768
ERS5662858
ERS5741171
ERS6045024
ERS5653565
ERS5654112
ERS5754027
ERS5734700
ERS6043420
ERS5742307
ERS5656482
ERS5661590
ERS5740899
ERS5735916
ERS5741548
ERS5740512
ERS5742106
ERS5735638
ERS5756258
ERS6055610
ERS5740735
ERS5742447
ERS5735187
ERS5659600
ERS5661848
ERS5742103
ERS5755628
ERS5664428
ERS6043570
ERS5735965
ERS5655762
ERS5654819
ERS5734873
ERS5667165
ERS6044416
ERS5741417
ERS5741390
ERS5735374
ERS5741396
ERS5743410
ERS5741413
ERS6060683
ERS5660680
ERS5656067
ERS6053176
ERS5741174
ERS5734724
ERS5735206
ERS5665175
ERS5740224
ERS5660484
ERS5736025
ERS5736323
ERS5665608
ERS6015605
ERS5743245
ERS5735193
ERS5756612
ERS5658171
ERS5666738
ERS5741059
ERS5735972
ERS6050602
ERS5735533
ERS5734664
ERS5735872
ERS5740452
ERS5741007
ERS5661611
ERS5658761
ERS6051068
ERS5740819
ERS5743371
ERS5734899
ERS5740225
ERS5735099
ERS5740555
ERS5740696
ERS5740181
ERS5740588
ERS5656695
ERS5658860
ERS5742355
ERS5741322
ERS5658560
ERS5870645
ERS5734965
ERS5735253
ERS5740741
ERS5658431
ERS6063867
ERS5654704
ERS5664563
ERS6064844
ERS6059986
ERS5666101
ERS5756535
ERS5736398
ERS5661531
ERS5735555
ERS5735045
ERS5741619
ERS5664327
ERS6051064
ERS5741783
ERS5742768
ERS5735274
ERS6053010
ERS5741946
ERS5663816
ERS5655959
ERS6042138
ERS5664025
ERS5654911
ERS5663032
ERS5734356
ERS5742676
ERS6048080
ERS5661717
ERS5740923
ERS6058707
ERS5666593
ERS5665949
ERS5667849
ERS5658464
ERS5740859
ERS5742217
ERS6055450
ERS5662327
ERS5741841
ERS5736191
ERS5736278
ERS5756983
ERS5734632
ERS6051800
ERS5654084
ERS5743473
ERS5741006
ERS5741505
ERS6059091
ERS5742180
ERS6052066
ERS5664468
ERS5742585
ERS5662876
ERS5740823
ERS5654305
ERS6456060
ERS5734692
ERS5658280
ERS6043886
ERS5667822
ERS5735727
ERS6153661
ERS5740697
ERS5659180
ERS5665458
ERS6064801
ERS5740668
ERS5754447
ERS5661586
ERS5664095
ERS5742398
ERS5654586
ERS5742365
ERS6044250
ERS5655916
ERS5657502
ERS5665688
ERS5736326
ERS5659313
ERS5742299
ERS5735746
ERS5741286
ERS5741196
ERS5734470
ERS5741301
ERS5742503
ERS6055276
ERS5667563
ERS5664755
ERS5740944
ERS5653407
ERS6063312
ERS5663047
ERS5741846
ERS6053600
ERS5742265
ERS5659308
ERS5734375
ERS5741397
ERS6456529
ERS5667817
ERS6460610
ERS5661523
ERS6457193
ERS6459874
ERS5741969
ERS5740176
ERS5742989
ERS5654682
ERS6056819
ERS5660685
ERS5655278
ERS5741794
ERS6056854
ERS5743275
ERS5654413
ERS5742292
ERS5735249
ERS5741666
ERS6049210
ERS6048717
ERS5756755
ERS5740507
ERS5755565
ERS5740862
ERS5734844
ERS5741843
ERS6065076
ERS6061631
ERS5740818
ERS5740450
ERS5654168
ERS6054268
ERS6043310
ERS5741359
ERS6049304
ERS5734595
ERS5741688
ERS5655358
ERS5667395
ERS5735326
ERS6063984
ERS5661976
ERS5661835
ERS5741020
ERS6056304
ERS5741737
ERS5740524
ERS5662692
ERS5667787
ERS6047638
ERS5734516
ERS5654853
ERS5740433
ERS5740352
ERS5666557
ERS5735797
ERS5664258
ERS5658004
ERS5664080
ERS5660593
ERS5658286
ERS5734384
ERS5743270
ERS6043317
ERS5740683
ERS6053984
ERS5741000
ERS6049444
ERS5735617
ERS5743239
ERS5741244
ERS6060194
ERS5734962
ERS5734330
ERS6044053
ERS5735570
ERS5735149
ERS6050199
ERS5743134
ERS5740921
ERS5741979
ERS5667286
ERS6056084
ERS6059283
ERS5742848
ERS5736023
ERS5740820
ERS6057644
ERS5753634
ERS5740235
ERS5743393
ERS5665487
ERS5735737
ERS5742224
ERS5666658
ERS6057618
ERS6063920
ERS5661680
ERS5656701
ERS5662591
ERS6046295
ERS5665923
ERS5734606
ERS5661277
ERS5656458
ERS5736214
ERS5743047
ERS5660253
ERS6051594
ERS5662027
ERS6149249
ERS5740764
ERS5735946
ERS5740912
ERS5735839
ERS5754052
ERS5743356
ERS5742305
ERS5735307
ERS5741212
ERS6065161
ERS5654980
ERS6060445
ERS5741316
ERS5741120
ERS5657281
ERS5736159
ERS5735747
ERS5743358
ERS6369629
ERS6369505
ERS5659245
ERS5734360
ERS5661948
ERS5740625
ERS5758100
ERS5666293
ERS5660866
ERS5735520
ERS6062651
ERS5754618
ERS5741738
ERS5735866
ERS5656716
ERS6053393
ERS5735283
ERS5743284
ERS5740782
ERS5742712
ERS5735527
ERS6053627
ERS5742605
ERS5658335
ERS5741003
ERS5743059
ERS5666282
ERS5742936
ERS5665129
ERS5658019
ERS5736119
ERS6058441
ERS5659853
ERS5735895
ERS5662483
ERS5657797
ERS5662427
ERS5742805
ERS5662704
ERS5740664
ERS5653578
ERS5655312
ERS5735593
ERS5741650
ERS5735472
ERS5741146
ERS5653084
ERS6053410
ERS6045128
ERS5663765
ERS5666521
ERS5741788
ERS6058807
ERS5736213
ERS5735470
ERS5742133
ERS5741425
ERS5659470
ERS5661238
ERS5662670
ERS5658748
ERS6063662
ERS6044725
ERS6057072
ERS5736280
ERS5736085
ERS5735726
ERS5667270
ERS5742082
ERS5665106
ERS5741543
ERS5742529
ERS5662468
ERS5740747
ERS5657113
ERS5735651
ERS5740813
ERS5755952
ERS6059629
ERS5741853
ERS5742626
ERS5740372
ERS5743516
ERS5660300
ERS5662407
ERS5664182
ERS5758896
ERS5758473
ERS5741513
ERS5735311
ERS5740348
ERS5755661
ERS5740803
ERS6058910
ERS5741464
ERS5742225
ERS5740922
ERS5759265
ERS5742959
ERS5736157
ERS6044860
ERS5735439
ERS5756789
ERS5756402
ERS5742021
ERS5741181
ERS5742473
ERS5735612
ERS5756759
ERS5743174
ERS5757694
ERS5757972
ERS5756574
ERS5734619
ERS6064439
ERS5741520
ERS5757070
ERS5758759
ERS6047580
ERS5758068
ERS6062241
ERS5755672
ERS5734719
ERS6055783
ERS6063122
ERS5754783
ERS6058674
ERS5741037
ERS5742349
ERS5753553
ERS5758544
ERS6065256
ERS5868402
ERS6058332
ERS6065400
ERS5758855
ERS6044212
ERS5753555
ERS5753351
ERS5735298
ERS5743166
ERS5757159
ERS6043282
ERS5758497
ERS5742947
ERS5756680
ERS5755347
ERS5758464
ERS5753437
ERS5756273
ERS5736108
ERS5742669
ERS5735723
ERS5757673
ERS6044495
ERS6053105
ERS5742067
ERS5757200
ERS6051017
ERS5741028
ERS5758069
ERS6059447
ERS5734598
ERS5757001
ERS5754343
ERS5754437
ERS5759066
ERS5754456
ERS5758384
ERS5755842
ERS5736161
ERS5758334
ERS5754335
ERS5741951
ERS5740648
ERS5736256
ERS6049282
ERS5734816
ERS5755359
ERS5736259
ERS5736019
ERS5743316
ERS6152468
ERS5753643
ERS5735834
ERS5735163
ERS5743308
ERS5753467
ERS5741245
ERS5741777
ERS5736340
ERS5754057
ERS5753674
ERS5755624
ERS5742464
ERS5758851
ERS5754527
ERS5756966
ERS5740739
ERS5754369
ERS5757583
ERS5743233
ERS5740982
ERS6052181
ERS6063208
ERS5754770
ERS5755771
ERS6043506
ERS5755851
ERS6053799
ERS6062054
ERS6046396
ERS5743078
ERS5743096
ERS5736427
ERS6047136
ERS5755226
ERS5754999
ERS5753875
ERS5757862
ERS5869728
ERS5740815
ERS5734346
ERS5756096
ERS6055231
ERS5758722
ERS5754231
ERS5755754
ERS5752839
ERS5755678
ERS5753658
ERS5754205
ERS6056948
ERS5755811
ERS5756905
ERS5878363
ERS5753497
ERS5878273
ERS5756791
ERS5758823
ERS5756941
ERS5753524
ERS5754340
ERS5759054
ERS5755746
ERS5753842
ERS5756487
ERS5756488
ERS5756986
ERS5754217
ERS6052624
ERS5754963
ERS5754587
ERS6056691
ERS5757038
ERS5866606
ERS5757036
ERS5753495
ERS5755083
ERS5757683
ERS5758554
ERS6064174
ERS5753699
ERS5756200
ERS5759175
ERS5757500
ERS5755290
ERS5758742
ERS5758156
ERS6053929
ERS5756492
ERS6050736
ERS5753466
ERS5755183
ERS5755969
ERS6015522
ERS5757938
ERS5756734
ERS5754103
ERS6059670
ERS5758635
ERS5757572
ERS5874850
ERS5867183
ERS6046758
ERS5758098
ERS5876242
ERS5757121
ERS6043927
ERS5758877
ERS5753654
ERS5759048
ERS5754283
ERS5753278
ERS6064027
ERS5758598
ERS5757802
ERS5753959
ERS6048611
ERS5754407
ERS6063143
ERS5754833
ERS5755501
ERS5755491
ERS5755572
ERS5867776
ERS5873642
ERS5756442
ERS5754601
ERS5755521
ERS5756162
ERS6061395
ERS5759277
ERS5869997
ERS5869895
ERS5753194
ERS5754686
ERS5758313
ERS5753180
ERS5755558
ERS6052933
ERS5754484
ERS5755447
ERS5754366
ERS5756815
ERS5757233
ERS5755845
ERS6152696
ERS5755130
ERS5753968
ERS5758463
ERS6061286
ERS5755775
ERS5756051
ERS6060185
ERS6046442
ERS5757849
ERS5753308
ERS5757582
ERS5758167
ERS5757250
ERS5754635
ERS5754567
ERS6060258
ERS5758763
ERS5755986
ERS5756632
ERS5754958
ERS6046769
ERS5758833
ERS6046526
ERS6063358
ERS5759010
ERS6055905
ERS5865954
ERS5871970
ERS5873250
ERS6044798
ERS5868992
ERS5875698
ERS5867195
ERS5867659
ERS5868966
ERS5869336
ERS5872801
ERS5872374
ERS5874693
ERS5865956
ERS5877614
ERS5869559
ERS5868809
ERS6147883
ERS5873011
ERS5862531
ERS5867250
ERS6047259
ERS5871084
ERS5871186
ERS5866222
ERS6058759
ERS5873571
ERS5874960
ERS5879311
ERS5875856
ERS5867571
ERS5865962
ERS5876387
ERS5867396
ERS5869594
ERS6063252
ERS6056972
ERS5877730
ERS5873997
ERS5875600
ERS6044147
ERS5876771
ERS5868204
ERS5868860
ERS5874299
ERS5866302
ERS5872555
ERS5874597
ERS5877697
ERS5870905
ERS5868596
ERS5870448
ERS5859451
ERS5867935
ERS6054873
ERS5873529
ERS5870173
ERS5869779
ERS5869299
ERS5875916
ERS5877608
ERS6053364
ERS5875359
ERS5871295
ERS5878445
ERS5868069
ERS5867739
ERS5868965
ERS5877024
ERS5875520
ERS5876203
ERS5869284
ERS5866412
ERS5873305
ERS5873209
ERS5870937
ERS5870237
ERS5868848
ERS5872467
ERS5866446
ERS5865556
ERS5871742
ERS5877147
ERS5877506
ERS5874878
ERS5873211
ERS5866328
ERS5876235
ERS6048442
ERS5870063
ERS5877425
ERS5867733
ERS6055713
ERS6056739
ERS5874136
ERS5866116
ERS5871154
ERS5877927
ERS5877443
ERS5879339
ERS5877289
ERS5867692
ERS5877844
ERS5878527
ERS5876469
ERS5877399
ERS5874939
ERS5867970
ERS5870099
ERS5870566
ERS5875965
ERS5872824
ERS6060083
ERS5872178
ERS5868758
ERS5867801
ERS5869651
ERS5873388
ERS5878252
ERS5867240
ERS5879376
ERS5874685
ERS5862604
ERS6200679
ERS5866628
ERS5873358
ERS6055212
ERS5874452
ERS6055464
ERS5867447
ERS5869964
ERS5878600
ERS5872399
ERS5878799
ERS5864930
ERS5876334
ERS6055508
ERS5873967
ERS5873635
ERS6053566
ERS5872600
ERS5872351
ERS5878433
ERS6058270
ERS5867412
ERS5869707
ERS6043998
ERS5870515
ERS5870940
ERS5878574
ERS6015530
ERS5872221
ERS5875767
ERS5873856
ERS6062893
ERS5867226
ERS5871079
ERS5873515
ERS5867205
ERS5866677
ERS5876999
ERS6046894
ERS5877642
ERS5873448
ERS5864903
ERS5869288
ERS5877806
ERS6047921
ERS5874922
ERS5871212
ERS5868707
ERS5875771
ERS5869298
ERS5873006
ERS5870653
ERS5865738
ERS5877373
ERS5877939
ERS5873219
ERS5869036
ERS5877167
ERS5878426
ERS5875298
ERS5872340
ERS5873570
ERS5874727
ERS6053582
ERS5877007
ERS5877416
ERS6061553
ERS5877400
ERS5872073
ERS5868186
ERS5875491
ERS5874351
ERS5870517
ERS6063764
ERS5877514
ERS5877335
ERS6149235
ERS5865450
ERS5871573
ERS5870678
ERS5866473
ERS5869532
ERS5868140
ERS5879409
ERS5876080
ERS6065299
ERS5870994
ERS6051699
ERS6056021
ERS5878525
ERS5876661
ERS6051689
ERS5869670
ERS5871858
ERS5874549
ERS5871328
ERS5866271
ERS5876565
ERS5874719
ERS5876993
ERS5866835
ERS6015635
ERS5876191
ERS5871111
ERS5870869
ERS5878129
ERS5869937
ERS5868065
ERS5877972
ERS5866184
ERS5872315
ERS5868988
ERS5868447
ERS5878159
ERS5874748
ERS5877301
ERS5873400
ERS5867445
ERS5876583
ERS6057367
ERS5878240
ERS5875921
ERS5876293
ERS5874105
ERS5869480
ERS5939599
ERS5940271
ERS5943607
ERS5941708
ERS5938034
ERS5945916
ERS5941300
ERS5941096
ERS5941028
ERS6057186
ERS5940564
ERS5938280
ERS5939278
ERS5943864
ERS5940818
ERS5938311
ERS5941840
ERS5946879
ERS5941959
ERS5939981
ERS5942727
ERS5944568
ERS5939733
ERS6047805
ERS6050002
ERS5946488
ERS5940544
ERS5941365
ERS5945838
ERS6058496
ERS5938406
ERS6052296
ERS6045420
ERS5939549
ERS5940067
ERS5941588
ERS6045750
ERS6059207
ERS5942279
ERS5943598
ERS6149343
ERS5944597
ERS5940199
ERS5943112
ERS5939755
ERS5944432
ERS5940441
ERS5939364
ERS6043801
ERS5938870
ERS5944616
ERS5945136
ERS5944067
ERS5941778
ERS5945538
ERS5942353
ERS6051861
ERS5944918
ERS5943432
ERS6048791
ERS5945798
ERS5947629
ERS6061398
ERS6065019
ERS5941620
ERS5944690
ERS6044599
ERS6056123
ERS5946366
ERS5938898
ERS6044149
ERS5942370
ERS6064205
ERS5947544
ERS5944844
ERS5942681
ERS6050405
ERS5940971
ERS5944306
ERS5947252
ERS6057263
ERS5946403
ERS5941317
ERS5939931
ERS5941373
ERS5940478
ERS5943594
ERS6049002
ERS5938709
ERS5945206
ERS5939786
ERS5947529
ERS5945260
ERS5938426
ERS5945129
ERS5941298
ERS6049937
ERS6051515
ERS5941887
ERS5945249
ERS6054017
ERS5939414
ERS6151683
ERS5946649
ERS6065410
ERS5942038
ERS5943781
ERS5947536
ERS5943914
ERS5938520
ERS5946912
ERS5947483
ERS5947584
ERS6060978
ERS5946761
ERS5940719
ERS6064057
ERS5943174
ERS5940919
ERS6046949
ERS5943821
ERS6050344
ERS5943237
ERS6055796
ERS5947591
ERS6064252
ERS5938995
ERS5942077
ERS5945965
ERS5946343
ERS5943681
ERS5938785
ERS6046995
ERS5938228
ERS5942614
ERS5943839
ERS6051169
ERS5940865
ERS5938266
ERS5945071
ERS5938523
ERS5941948
ERS6043663
ERS5939201
ERS5947589
ERS5942774
ERS5939918
ERS5941977
ERS6055700
ERS5946735
ERS5942459
ERS5943046
ERS5939749
ERS5938916
ERS5944710
ERS5941184
ERS6047089
ERS6015580
ERS5945657
ERS5945128
ERS5938569
ERS5943836
ERS5946724
ERS6046241
ERS5947719
ERS5947487
ERS5939860
ERS5944802
ERS5942617
ERS5943749
ERS5944523
ERS5945603
ERS5941761
ERS5941643
ERS5944847
ERS5947390
ERS5945850
ERS5945404
ERS5941618
ERS6046933
ERS5938964
ERS5940288
ERS5941264
ERS5944969
ERS5947829
ERS5941899
ERS5946427
ERS5939639
ERS5940514
ERS5945879
ERS6051062
ERS5942997
ERS5938252
ERS5940078
ERS5947037
ERS5938560
ERS6061440
ERS5943700
ERS5944937
ERS5942447
ERS5938158
ERS6055230
ERS5938686
ERS5938512
ERS5941680
ERS5940604
ERS6051013
ERS5946463
ERS5947166
ERS5943992
ERS5945224
ERS5944919
ERS6058538
ERS5947269
ERS5943214
ERS5944843
ERS5942385
ERS5947156
ERS6046595
ERS5947268
ERS6045044
ERS5944634
ERS5940610
ERS5938453
ERS5942851
ERS6062276
ERS5942249
ERS5943177
ERS6049562
ERS5946377
ERS5937971
ERS5941477
ERS5942001
ERS6057199
ERS5943668
ERS5939156
ERS5940731
ERS5945168
ERS5944846
ERS5945526
ERS5947286
ERS5938047
ERS6050709
ERS5938931
ERS5943351
ERS6063593
ERS6056073
ERS5939619
ERS6053766
ERS5944303
ERS5940841
ERS5943406
ERS5946611
ERS6058504
ERS5939442
ERS5947714
ERS6048749
ERS5939995
ERS6062858
ERS5941573
ERS5946747
ERS5945924
ERS5943367
ERS5942651
ERS5945104
ERS5946007
ERS6044596
ERS6055831
ERS5938185
ERS6060391
ERS5942711
ERS6053962
ERS5943555
ERS5943205
ERS5939747
ERS5945701
ERS5940934
ERS6059973
ERS5945365
ERS5945516
ERS5947539
ERS5943206
ERS5946033
ERS5945190
ERS5941831
ERS5941236
ERS6044162
ERS5942803
ERS5946587
ERS6049700
ERS5945813
ERS5946504
ERS5945874
ERS6054830
ERS5941568
ERS6203542
ERS6148447
ERS6148806
ERS6203970
ERS6149238
ERS6149575
ERS6151945
ERS6151316
ERS6148075
ERS6201151
ERS6153573
ERS6148857
ERS6148339
ERS6149313
ERS6201213
ERS6152420
ERS6149975
ERS6152727
ERS6149913
ERS6148040
ERS6150605
ERS6153104
ERS6201513
ERS6203024
ERS6204096
ERS6201669
ERS6201445
ERS6201279
ERS6201332
ERS6204671
ERS6202853
ERS6202890
ERS6202994
ERS6203459
ERS6204047
ERS6201458
ERS6202958
ERS6200804
ERS6205186
ERS6202425
ERS6202789
ERS6203687
ERS6204194
ERS6201638
ERS6201271
ERS6203475
ERS6200446
ERS6201551
ERS6202080
ERS6201277
ERS6200899
ERS6201242
ERS6201953
ERS6203291
ERS6203174
ERS6200466
ERS6204837
ERS6202449
ERS6204508
ERS6204657
ERS6204075
ERS6203186
ERS6203989
ERS6201145
ERS6203280
ERS6204131
ERS6202675
ERS6203032
ERS6204556
ERS6202819
ERS6201540
ERS6202916
ERS6204635
ERS6204251
ERS6201239
ERS6201911
ERS6204654
ERS6202821
ERS6204426
ERS6202045
ERS6203607
ERS6204839
ERS6200482
ERS6203468
ERS6203157
ERS6200641
ERS6201364
ERS6204814
ERS6202201
ERS6204933
ERS6200948
ERS6200344
ERS6203669
ERS6202908
ERS6204305
ERS6204619
ERS6203231
ERS6204806
ERS6201717
ERS6202042
ERS6203012
ERS6204115
ERS6201709
ERS6202493
ERS6200912
ERS6201150
ERS6200849
ERS6200959
ERS6203912
ERS6203840
ERS6201097
ERS6201890
ERS6204769
ERS6202152
ERS6200527
ERS6202995
ERS6202225
ERS6204936
ERS6201003
ERS6201337
ERS6204707
ERS6202273
ERS6200392
ERS6200793
ERS6202670
ERS6200546
ERS6204440
ERS6203252
ERS6202316
ERS6203925
ERS6202430
ERS6203694
ERS6204566
ERS6201517
ERS6202627
ERS6203147
ERS6203582
ERS6202091
ERS6201229
ERS6200815
ERS6200718
ERS6202891
ERS6205112
ERS6201869
ERS6204498
ERS6201434
ERS6200407
ERS6204618
ERS6202164
ERS6204331
ERS6204577
ERS6203091
ERS6204534
ERS6200772
ERS6200560
ERS6201834
ERS6203575
ERS6204700
ERS6203494
ERS6202990
ERS6200713
ERS6201653
ERS6200744
ERS6204355
ERS6204960
ERS6204588
ERS6202553
ERS6205158
ERS6201331
ERS6204942
ERS6203122
ERS6201091
ERS6201178
ERS6200303
ERS6200304
ERS6202119
ERS6201721
ERS6204147
ERS6204325
ERS6202116
ERS6200989
ERS6203958
ERS6202696
ERS6205160
ERS6204927
ERS6201067
ERS6204062
ERS6202723
ERS6204203
ERS6201629
ERS6204835
ERS6204414
ERS6200751
ERS6202172
ERS6202443
ERS6203627
ERS6200811
ERS6200324
ERS6203255
ERS6201030
ERS6204721
ERS6201424
ERS6203715
ERS6200963
ERS6202320
ERS6204445
ERS6202714
ERS6203577
ERS6203934
ERS6204361
ERS6201021
ERS6200306
ERS6204494
ERS6201968
ERS6201758
ERS6204779
ERS6204319
ERS6202599
ERS6204157
ERS6202452
ERS6200580
ERS6203584
ERS6203562
ERS6202927
ERS6204623
ERS6201489
ERS6201168
ERS6205157
ERS6203684
ERS6203511
ERS6202833
ERS6202270
ERS6201588
ERS6202730
ERS6203587
ERS6203446
ERS6203585
ERS6201340
ERS6202872
ERS6203503
ERS6204264
ERS6203268
ERS6202800
ERS6204462
ERS6200972
ERS6203221
ERS6203811
ERS6204679
ERS6202531
ERS6200494
ERS6203678
ERS6204134
ERS6200601
ERS6202075
ERS6201321
ERS6201422
ERS6202475
ERS6201153
ERS6201187
ERS6203835
ERS6200579
ERS6203914
ERS6201827
ERS6203864
ERS6204891
ERS6203424
ERS6332949
ERS6334720
ERS6334657
ERS6334257
ERS6334473
ERS6334161
ERS6333901
ERS6334537
ERS6334771
ERS6334294
ERS6333604
ERS6332774
ERS6334871
ERS6332706
ERS6334374
ERS6332561
ERS6333101
ERS6332638
ERS6332631
ERS6332978
ERS6334974
ERS6333931
ERS6333134
ERS6334238
ERS6333001
ERS6333874
ERS6334553
ERS6334663
ERS6334859
ERS6332776
ERS6333389
ERS6333655
ERS6332750
ERS6333170
ERS6333186
ERS6333871
ERS6333510
ERS6333418
ERS6333234
ERS6334965
ERS6334719
ERS6333164
ERS6334317
ERS6333159
ERS6334711
ERS6334064
ERS6332982
ERS6332642
ERS6334577
ERS6333292
ERS6332568
ERS6334580
ERS6333338
ERS6333163
ERS6332760
ERS6333727
ERS6333358
ERS6334309
ERS6334819
ERS6332976
ERS6333764
ERS6332822
ERS6332810
ERS6334335
ERS6334370
ERS6334426
ERS6332681
ERS6332649
ERS6333105
ERS6332770
ERS6334413
ERS6334362
ERS6333734
ERS6332684
ERS6334274
ERS6334350
ERS6332771
ERS6332781
ERS6333485
ERS6334433
ERS6333488
ERS6333803
ERS6333215
ERS6334216
ERS6334169
ERS6334873
ERS6333809
ERS6333472
ERS6332526
ERS6334717
ERS6334635
ERS6332856
ERS6333434
ERS6333085
ERS6333071
ERS6334901
ERS6334041
ERS6333720
ERS6333033
ERS6332972
ERS6334856
ERS6334122
ERS6334676
ERS6334786
ERS6332899
ERS6333340
ERS6334667
ERS6332559
ERS6334590
ERS6334040
ERS6334996
ERS6332906
ERS6332763
ERS6334067
ERS6332616
ERS6334800
ERS6334918
ERS6332849
ERS6334256
ERS6333922
ERS6333523
ERS6333460
ERS6334060
ERS6334176
ERS6333451
ERS6334822
ERS6333321
ERS6334919
ERS6333415
ERS6334399
ERS6333877
ERS6334482
ERS6334648
ERS6332586
ERS6333698
ERS6334692
ERS6333835
ERS6332708
ERS6333781
ERS6332602
ERS6333599
ERS6333270
ERS6333644
ERS6334420
ERS6333866
ERS6334992
ERS6332648
ERS6334638
ERS6334236
ERS6332942
ERS6332710
ERS6334339
ERS6334789
ERS6332691
ERS6333532
ERS6333062
ERS6334480
ERS6334241
ERS6332549
ERS6333079
ERS6334751
ERS6333824
ERS6333405
ERS6332652
ERS6333600
ERS6333976
ERS6333009
ERS6333214
ERS6333959
ERS6333041
ERS6333691
ERS6334576
ERS6333968
ERS6334779
ERS6333283
ERS6332850
ERS6332955
ERS6334904
ERS6332802
ERS6333012
ERS6333299
ERS6334121
ERS6333719
ERS6334405
ERS6334300
ERS6332753
ERS6332752
ERS6334239
ERS6333419
ERS6334167
ERS6459763
ERS6460376
ERS6460987
ERS6458316
ERS6460392
ERS6460688
ERS6455982
ERS6450003
ERS6460354
ERS6458743
ERS6461718
ERS6455727
ERS6457787
ERS6460077
ERS6459191
ERS6460035
ERS6457440
ERS6455705
ERS6458131
ERS6459626
ERS6460543
ERS6458036
ERS6458609
ERS6457361
ERS6457125
ERS6461126
ERS6461748
ERS6455649
ERS6460917
ERS6458244
ERS6456510
ERS6455627
ERS6455637
ERS6457533
ERS6458852
ERS6456832
ERS6457171
ERS6458604
ERS6450393
ERS6460616
ERS6458163
ERS6456631
ERS6456714
ERS6459415
ERS6461680
ERS6458932
ERS6459516
ERS6461142
ERS6460013
ERS6460549
ERS6461098
ERS6461835
ERS6459458
ERS6689912
ERS6689363
ERS6688120
ERS6690405
ERS6690344
ERS6689425
ERS6690552
ERS6690911
ERS6688822
ERS6688403
ERS6690087
ERS6689068
ERS6690752
ERS6688136
ERS6690525
ERS6689642
ERS6689660
ERS6688322
ERS6690561
ERS6689571
ERS6688346
ERS6690498
ERS6690543
ERS6689292
ERS6690831
ERS6690352
ERS6688478
ERS6689622
ERS6689840
ERS6690068
ERS6689674
ERS6813764
ERS6814403
ERS6813803
ERS6811517
ERS6812051
ERS6812364
ERS6812007
ERS6812852
ERS6811276
ERS6812093
ERS6812579
ERS6847410
ERS6848474
ERS6849080
ERS6849694
ERS6848209
ERS6848025
ERS6848031
ERS6849410
ERS6848091
ERS6995925
ERS6999866
ERS7000164
ERS6994799
ERS6994606
ERS7000391
ERS6999246
ERS6999817
ERS6999187
ERS6997496
ERS6997384
ERS6996034
ERS6999919
ERS6997926
ERS6997324
ERS7000278
ERS6995780
ERS6999375
ERS7052706
ERS7054757
ERS7048507
ERS7092109
ERS7122461
ERS7130501
ERS7125673
ERS7127191
ERS7124474
ERS7128986
ERS7124004
ERS7127968
ERS7169639
ERS7167764
ERS7167621
ERS7332524
ERS5529162
ERS5525009
ERS5541136
ERS5543983
ERS5547062
ERS5526042
ERS5529649
ERS5540658
ERS5538748
ERS5527435
ERS5546131
ERS6052155
ERS5543689
ERS5539943
ERS5534859
ERS6058112
ERS5527758
ERS5537364
ERS5534513
ERS5544828
ERS5544005
ERS5528197
ERS5546128
ERS6060238
ERS5544545
ERS6050556
ERS5540495
ERS6051561
ERS5533818
ERS5528905
ERS5529759
ERS5543238
ERS5545985
ERS5532134
ERS5539915
ERS6052316
ERS5559437
ERS5525196
ERS6064154
ERS5546903
ERS5544734
ERS5526293
ERS5526731
ERS5539797
ERS5546300
ERS5530798
ERS5544161
ERS5544814
ERS5537512
ERS5558467
ERS5560360
ERS5561942
ERS5563215
ERS5561502
ERS5562729
ERS5552036
ERS5561276
ERS5562563
ERS5560487
ERS6058094
ERS5558296
ERS5563426
ERS5563423
ERS6058536
ERS5560057
ERS5562364
ERS5559650
ERS6064282
ERS6048754
ERS5560257
ERS5563091
ERS5557477
ERS5561792
ERS5559544
ERS5559786
ERS6048039
ERS5559801
ERS5558799
ERS5559455
ERS5560597
ERS5561866
ERS5561216
ERS5560916
ERS5559573
ERS5560165
ERS5562916
ERS5562869
ERS5560233
ERS6051588
ERS6058516
ERS6059857
ERS5562533
ERS5560178
ERS5559979
ERS5562633
ERS5560630
ERS5561695
ERS5557351
ERS5560576
ERS5563013
ERS5558878
ERS5561876
ERS6063552
ERS5559070
ERS5563096
ERS5557979
ERS5563313
ERS5560712
ERS5557934
ERS6057488
ERS5559453
ERS5667381
ERS5559028
ERS5557535
ERS6055845
ERS6047690
ERS5557519
ERS5559572
ERS5559837
ERS6057141
ERS5557925
ERS5559009
ERS5557579
ERS5561913
ERS5559286
ERS5559231
ERS5558367
ERS5559054
ERS5558640
ERS5560818
ERS5563187
ERS5561349
ERS5562266
ERS5562077
ERS5557943
ERS5560749
ERS5558431
ERS6046169
ERS5560535
ERS5557596
ERS6050020
ERS5559271
ERS6064963
ERS6056759
ERS5561557
ERS5558845
ERS5563266
ERS5557850
ERS5558515
ERS5558156
ERS5561278
ERS5563126
ERS5561656
ERS5560986
ERS5558893
ERS5741494
ERS5741298
ERS5666169
ERS5659622
ERS5653312
ERS6050847
ERS5653529
ERS5662913
ERS5664670
ERS6059361
ERS5657794
ERS5743203
ERS5735456
ERS5654200
ERS5735875
ERS5735158
ERS6054291
ERS5735925
ERS5662865
ERS5759299
ERS5743542
ERS5666110
ERS5740585
ERS5660611
ERS5741959
ERS6059948
ERS5665357
ERS5742239
ERS5655280
ERS5736376
ERS5740496
ERS5736281
ERS5655840
ERS5734859
ERS5658540
ERS5658067
ERS5742077
ERS6059905
ERS5666418
ERS6048631
ERS5735390
ERS5661474
ERS6044172
ERS6047695
ERS6049009
ERS5743434
ERS5740708
ERS5735517
ERS5742704
ERS5741132
ERS5659574
ERS5743262
ERS5742745
ERS5734383
ERS5743359
ERS6049799
ERS5736345
ERS6061617
ERS6055519
ERS5734731
ERS5742974
ERS5735820
ERS5656174
ERS5742383
ERS5742443
ERS5657575
ERS5741179
ERS5666373
ERS6061521
ERS6050646
ERS5660938
ERS5736193
ERS5740521
ERS5742011
ERS5667031
ERS5754220
ERS5742448
ERS5735317
ERS5740663
ERS6064668
ERS5735705
ERS6053806
ERS5740552
ERS5740413
ERS5735529
ERS5741474
ERS5742872
ERS6064104
ERS5736423
ERS5735291
ERS6062826
ERS5756176
ERS5759016
ERS5741232
ERS5740488
ERS5741287
ERS5660583
ERS5740931
ERS5741735
ERS5655682
ERS5657390
ERS5661937
ERS5743566
ERS5742713
ERS5735243
ERS5667262
ERS5663951
ERS5740613
ERS5743395
ERS5736020
ERS5660003
ERS5742589
ERS5734597
ERS5655771
ERS6049243
ERS5735303
ERS5742051
ERS5661354
ERS5657314
ERS5742472
ERS5742356
ERS5734626
ERS5736071
ERS5734728
ERS6149647
ERS5741488
ERS6049578
ERS6057713
ERS5735348
ERS5742029
ERS5659222
ERS6065190
ERS5736410
ERS5740259
ERS6062870
ERS5742520
ERS5654457
ERS6064480
ERS5736337
ERS5663716
ERS5740263
ERS5664540
ERS5742890
ERS5658065
ERS5743031
ERS5735372
ERS5665823
ERS5654165
ERS5657668
ERS6054177
ERS5734353
ERS5742512
ERS5742788
ERS5736391
ERS5735923
ERS5741502
ERS5653167
ERS5665981
ERS6059757
ERS5664470
ERS5742382
ERS5658510
ERS6063298
ERS5659078
ERS5661674
ERS5659096
ERS5736111
ERS6063756
ERS5755111
ERS6049742
ERS5664730
ERS5735442
ERS5756731
ERS5666782
ERS6058463
ERS5753394
ERS5734591
ERS5663791
ERS5663061
ERS5668044
ERS5658012
ERS5655042
ERS5743504
ERS5741908
ERS5736026
ERS5657849
ERS5658695
ERS5743544
ERS5735691
ERS5741085
ERS5734391
ERS5735759
ERS5664085
ERS5735000
ERS5742301
ERS5741289
ERS5755071
ERS5735416
ERS5743372
ERS5734905
ERS6048772
ERS5659843
ERS5740462
ERS5656707
ERS5742083
ERS5741873
ERS6052656
ERS6063325
ERS5743341
ERS5656202
ERS5653697
ERS5736283
ERS5734439
ERS6044806
ERS6046620
ERS5734564
ERS5741323
ERS6048848
ERS5663769
ERS6045507
ERS6058146
ERS5741223
ERS5741133
ERS5742867
ERS6064011
ERS5734659
ERS6047603
ERS5742141
ERS5742746
ERS5741626
ERS6046813
ERS5742710
ERS5754002
ERS5734457
ERS5742434
ERS5741723
ERS6050899
ERS5754258
ERS5734973
ERS5743191
ERS5753677
ERS5660180
ERS5743218
ERS5661631
ERS5742711
ERS5655592
ERS5742375
ERS5756251
ERS5734923
ERS5742944
ERS6054960
ERS5758066
ERS5740685
ERS6065109
ERS6056320
ERS5756633
ERS5755935
ERS5740541
ERS6045995
ERS5758255
ERS5756356
ERS6063254
ERS5741432
ERS5741837
ERS5758791
ERS5755366
ERS5755186
ERS5757632
ERS5754355
ERS5877456
ERS5759264
ERS5755868
ERS6059897
ERS6048968
ERS5754140
ERS5754271
ERS6052118
ERS5869347
ERS5870107
ERS6015569
ERS5876481
ERS5878301
ERS5876909
ERS5873017
ERS5876210
ERS5877528
ERS5867417
ERS5873257
ERS5876288
ERS5873609
ERS5869323
ERS6049543
ERS5874390
ERS5877985
ERS5868386
ERS5866965
ERS5866731
ERS5870162
ERS5870206
ERS5868838
ERS6059535
ERS6147597
ERS5867090
ERS5942563
ERS5943399
ERS5941821
ERS5938653
ERS5945758
ERS6151037
ERS5946192
ERS6203696
ERS6202913
ERS6200776
ERS6204290
ERS7091459
ERS7090113
ERS7089580
ERS7089587
ERS7088140
ERS7089770
ERS7092006
ERS7092397
ERS7090062
ERS7092098
ERS7089550
ERS7087409
ERS7086577
ERS7090863
ERS7090627
ERS7090404
ERS7091853
ERS7089816
ERS7088927
ERS7127147
ERS7126447
ERS7123594
ERS7128795
ERS7124336
ERS7126310
ERS7128299
ERS7126427
ERS7125752
ERS7126729
ERS7123800
ERS7130268
ERS7128952
ERS7126761
ERS7126305
ERS6690220
ERS6689329
ERS6849012
ERS6848289
ERS6848086
ERS6848143
ERS6848067
ERS6847716
ERS6847579
ERS6847376
ERS6848784
ERS6849032
ERS6848738
ERS6848493
ERS6848746
ERS6849484
ERS6847945
ERS6848763
ERS6994958
ERS6995865
ERS7000813
ERS6995847
ERS6994939
ERS7000854
ERS6998856
ERS6995352
ERS7000417
ERS6996437
ERS6997123
ERS6997512
ERS7000282
ERS6996266
ERS6998480
ERS6999355
ERS6995385
ERS6994565
ERS6996393
ERS6996968
ERS6999439
ERS7000130
ERS6996192
ERS6996880
ERS6998789
ERS6994530
ERS6997693
ERS6997704
ERS6994395
ERS6997797
ERS6994593
ERS6995078
ERS6997226
ERS6998681
ERS6999294
ERS6994722
ERS7000757
ERS6998827
ERS6996442
ERS6995071
ERS6997551
ERS6997290
ERS6998332
ERS6998715
ERS6999645
ERS6997888
ERS6995001
ERS6997560
ERS6999939
ERS6998926
ERS7000495
ERS6997349
ERS7000226
ERS7048275
ERS7051561
ERS7055111
ERS7053673
ERS7054771
ERS7051774
ERS7052324
ERS7051887
ERS7049732
ERS7047500
ERS7051896
ERS7050032
ERS7053819
ERS7048539
ERS7055108
ERS7049452
ERS7054225
ERS7054797
ERS7052431
ERS7052921
ERS7051941
ERS7054440
ERS7052553
ERS7049874
ERS7048454
ERS7051757
ERS7053890
ERS7050129
ERS7050074
ERS7049624
ERS7052277
ERS7053180
ERS7053526
ERS7050333
ERS7052352
ERS7054800
ERS7048493
ERS7052384
ERS7052290
ERS7049181
ERS7052563
ERS7054716
ERS7053574
ERS7049492
ERS7048407
ERS7051694
ERS7050318
ERS7051460
ERS7052813
ERS7051472
ERS7088051
ERS7091068
ERS7087087
ERS7087140
ERS7087537
ERS7088176
ERS7086565
ERS7090127
ERS7090414
ERS7088504
ERS7086884
ERS7089401
ERS7092299
ERS7087215
ERS7090704
ERS7090864
ERS7087669
ERS7090356
ERS7091988
ERS7089765
ERS7089766
ERS7088006
ERS7089726
ERS7087795
ERS7088302
ERS7090306
ERS7091028
ERS7126965
ERS7123759
ERS7126827
ERS7122727
ERS7124416
ERS7126871
ERS6656566
ERS7125917
ERS7125263
ERS7123263
ERS7122388
ERS7125589
ERS7123659
ERS7127609
ERS7127669
ERS7126154
ERS7128798
ERS7126415
ERS7128010
ERS7123240
ERS7124910
ERS7123162
ERS7128725
ERS7127508
ERS7127309
ERS7122284
ERS7123203
ERS6657083
ERS7128546
ERS7126019
ERS7126723
ERS7127877
ERS7125250
ERS7127623
ERS7123055
ERS7127854
ERS6656596
ERS7127566
ERS7129522
ERS7126083
ERS6657262
ERS7128770
ERS7125662
ERS7129727
ERS7130861
ERS7126254
ERS7129947
ERS6657020
ERS7128360
ERS7126414
ERS7128251
ERS7126775
ERS7128263
ERS6657275
ERS7127000
ERS7123776
ERS6657159
ERS6656590
ERS7127247
ERS6656455
ERS7127410
ERS7127384
ERS7124706
ERS7125204
ERS7125626
ERS7125301
ERS6656813
ERS7128097
ERS7130816
ERS7127372
ERS7125811
ERS7128735
ERS7122300
ERS7122586
ERS7124478
ERS7128268
ERS7122315
ERS7122417
ERS7125237
ERS7125231
ERS7127507
ERS7125623
ERS7127833
ERS7124863
ERS7124003
ERS7126473
ERS7128872
ERS7122096
ERS7130655
ERS7124207
ERS7130029
ERS7124457
ERS7123165
ERS7127699
ERS6656375
ERS7122764
ERS7123345
ERS7123921
ERS7124872
ERS7125507
ERS7122206
ERS7127366
ERS6657298
ERS7124271
ERS7124163
ERS7127739
ERS7127266
ERS7126722
ERS7126277
ERS7127641
ERS7124411
ERS7126849
ERS7124992
ERS6657139
ERS7125835
ERS7122018
ERS6656442
ERS7125384
ERS7126151
ERS7126295
ERS7124903
ERS7122749
ERS7123344
ERS7127178
ERS7125496
ERS7130353
ERS7127325
ERS7130637
ERS6656533
ERS6657169
ERS7129273
ERS7169409
ERS7168600
ERS7168428
ERS7163770
ERS7164922
ERS7168076
ERS7163149
ERS7167343
ERS7168092
ERS7170055
ERS7167342
ERS7163748
ERS7168904
ERS7170286
ERS7166342
ERS7170435
ERS7168467
ERS7166806
ERS7169815
ERS7164446
ERS7165288
ERS7165820
ERS7163189
ERS7165573
ERS7167019
ERS7166266
ERS7164801
ERS7167821
ERS7169772
ERS7165539
ERS7163124
ERS7168968
ERS7163851
ERS7169561
ERS7168068
ERS7169210
ERS7165831
ERS7167230
ERS7168500
ERS7167348
ERS7168727
ERS7169940
ERS7166428
ERS7168802
ERS7166294
ERS7169082
ERS7168127
ERS7167102
ERS7164690
ERS7169784
ERS7169811
ERS7163817
ERS7165541
ERS7167481
ERS7165642
ERS7165379
ERS7165395
ERS7166048
ERS7165397
ERS7169523
ERS7167920
ERS7168665
ERS7164634
ERS7169031
ERS7166493
ERS7167971
ERS7168603
ERS7163390
ERS7164494
ERS7168141
ERS7166297
ERS7170137
ERS7164987
ERS7163139
ERS7163787
ERS7163527
ERS7164645
ERS7165620
ERS7166076
ERS7167061
ERS7165272
ERS7163461
ERS7167146
ERS7165540
ERS7169423
ERS7166763
ERS7164057
ERS7168208
ERS7170014
ERS7167090
ERS7168482
ERS7163926
ERS7167745
ERS7168379
ERS7166753
ERS7164585
ERS7163723
ERS7164041
ERS7164658
ERS7167552
ERS7164833
ERS7168955
ERS7163613
ERS7168885
ERS7168561
ERS7164654
ERS7167490
ERS7170700
ERS7169379
ERS7168386
ERS7165240
ERS7165142
ERS7169272
ERS7165146
ERS7166124
ERS7168390
ERS7168998
ERS7164025
ERS7165566
ERS7166591
ERS7164337
ERS7163629
ERS7168796
ERS7165442
ERS7168226
ERS7166957
ERS7170252
ERS7167439
ERS7164485
ERS7163060
ERS7168014
ERS7170150
ERS7170440
ERS7163826
ERS7163852
ERS7169023
ERS7164534
ERS7169163
ERS7170666
ERS7165281
ERS7166824
ERS7168851
ERS7168292
ERS7169045
ERS7168200
ERS7167344
ERS7163690
ERS7163157
ERS7164647
ERS7166761
ERS7166480
ERS7164601
ERS7169080
ERS7163580
ERS7166726
ERS7164195
ERS7165880
ERS7169850
ERS7169125
ERS7167008
ERS7163596
ERS7166283
ERS7168680
ERS7167098
ERS7167526
ERS7166257
ERS7163599
ERS7163474
ERS7164963
ERS7163555
ERS7170228
ERS7166882
ERS7166990
ERS7164697
ERS7169085
ERS7165756
ERS7164331
ERS7167378
ERS7169695
ERS7169411
ERS7165196
ERS7165302
ERS7165160
ERS7166522
ERS7169896
ERS7166976
ERS7165227
ERS7167321
ERS7166795
ERS7169495
ERS7166477
ERS7167163
ERS7170108
ERS7166701
ERS7168445
ERS7165172
ERS7169271
ERS7163190
ERS7169204
ERS7163674
ERS7169644
ERS7166612
ERS7166815
ERS7338870
ERS7252154
ERS7324836
ERS7330061
ERS7343628
ERS7325341
ERS7329025
ERS7338466
ERS7327352
ERS7329509
ERS7330912
ERS7347817
ERS7330547
ERS7344163
ERS7326000
ERS7344286
ERS7331427
ERS7333363
ERS7325338
ERS7328677
ERS7335879
ERS7334571
ERS7344296
ERS7252935
ERS7332228
ERS7345611
ERS7329420
ERS7336529
ERS7328059
ERS7335075
ERS7334601
ERS7337404
ERS7323696
ERS7324023
ERS7335146
ERS7334541
ERS7344687
ERS7317265
ERS7325469
ERS7329092
ERS7317088
ERS7339416
ERS7335352
ERS7328714
ERS7327669
ERS7344098
ERS7335621
ERS7330143
ERS7325508
ERS7329404
ERS7324136
ERS7327569
ERS7336237
ERS7316826
ERS7341619
ERS7330267
ERS7323692
ERS7334621
ERS7329526
ERS7333855
ERS7253400
ERS7317408
ERS7324900
ERS7342299
ERS7347924
ERS7339875
ERS7345010
ERS7342296
ERS7327630
ERS7334813
ERS7343681
ERS7326856
ERS7333720
ERS7335462
ERS7335235
ERS7332941
ERS7337695
ERS7344802
ERS7337367
ERS7335423
ERS7336069
ERS7345261
ERS7337636
ERS7330549
ERS7325679
ERS7326248
ERS7330012
ERS7344651
ERS7328817
ERS7339723
ERS7337474
ERS7326085
ERS7345814
ERS7325861
ERS7343065
ERS7332600
ERS7344299
ERS7328816
ERS7338061
ERS7252840
ERS7329872
ERS7344877
ERS7336227
ERS7332900
ERS7343679
ERS7347799
ERS7325083
ERS7339329
ERS7337633
ERS7317281
ERS7327271
ERS7338855
ERS7330440
ERS7331095
ERS7327420
ERS7252846
ERS7333729
ERS7342773
ERS7334056
ERS7332021
ERS7344428
ERS7337692
ERS7345357
ERS7337423
ERS7347793
ERS7344025
ERS7327483
ERS7327177
ERS7326818
ERS7331873
ERS7337637
ERS7252122
ERS7343518
ERS7332493
ERS7329187
ERS7329022
ERS7335006
ERS7339011
ERS7327329
ERS7317440
ERS7335134
ERS7328844
ERS7327443
ERS7339397
ERS7340043
ERS7344720
ERS7345551
ERS7334557
ERS7342349
ERS7325361
ERS7325801
ERS7337730
ERS7327532
ERS7334804
ERS7332112
ERS7338251
ERS7324140
ERS7333384
ERS7327233
ERS7337397
ERS7342916
ERS7344095
ERS7317073
ERS7338001
ERS7336334
ERS7336139
ERS7344711
ERS7317128
ERS7316969
ERS7316880
ERS7333908
ERS7335728
ERS7327644
ERS7329078
ERS7329520
ERS7252859
ERS7326346
ERS7332041
ERS7343415
ERS7332197
ERS7344115
ERS7326830
ERS7336465
ERS7325213
ERS7332230
ERS7317293
ERS7335289
ERS7339577
ERS7345481
ERS7335888
ERS7333381
ERS7329879
ERS7344837
ERS7335057
ERS7323877
ERS7337093
ERS7348152
ERS7343959
ERS7323723
ERS7328566
ERS7342423
ERS7323919
ERS7326229
ERS7332046
ERS7316927
ERS7329617
ERS7324675
ERS7330336
ERS7338911
ERS7332500
ERS7334085
ERS7328460
ERS7342584
ERS7337743
ERS7342626
ERS7330626
ERS7338316
ERS7326977
ERS7344723
ERS7331761
ERS7326104
ERS7343320
ERS7183612
ERS7339545
ERS7329759
ERS7345851
ERS7337861
ERS7183570
ERS7335395
ERS7338974
ERS7333470
ERS7330298
ERS7336111
ERS7329275
ERS7316788
ERS7336396
ERS7329273
ERS7324516
ERS7328410
ERS7324785
ERS7324241
ERS7335592
ERS7344971
ERS7338294
ERS7336989
ERS7342053
ERS7332011
ERS7252311
ERS7326835
ERS7342435
ERS7333889
ERS7328821
ERS7337298
ERS7317224
ERS7336064
ERS7338679
ERS7327616
ERS7345067
ERS7326866
ERS7329080
ERS7334430
ERS7338648
ERS7323811
ERS7326591
ERS7340091
ERS7253121
ERS7329142
ERS7328718
ERS7332940
ERS7333169
ERS7325133
ERS7325245
ERS7329944
ERS7331360
ERS7334384
ERS7327724
ERS7327120
ERS7343832
ERS7317001
ERS7323952
ERS7327324
ERS7336240
ERS7326605
ERS7348344
ERS7324084
ERS7336855
ERS7342671
ERS7324387
ERS7331897
ERS7331892
ERS7339778
ERS7329041
ERS7336717
ERS7338475
ERS7336648
ERS7344996
ERS7332465
ERS7332069
ERS7328846
ERS7329123
ERS7329048
ERS7324307
ERS7330769
ERS7336411
ERS7338882
ERS7330865
ERS7344304
ERS7336245
ERS7338155
ERS7334735
ERS7328342
ERS7343729
ERS7332939
ERS7321005
ERS7331391
ERS7324690
ERS7331879
ERS7332930
ERS7325620
ERS7334414
ERS7327098
ERS7328671
ERS7342062
ERS7338406
ERS7331877
ERS7338976
ERS7337239
ERS7338317
ERS7333073
ERS7316815
ERS7344483
ERS7329314
ERS7325195
ERS7332089
ERS7345314
ERS7323814
ERS7326322
ERS7324982
ERS7333067
ERS7333629
ERS7344580
ERS7328689
ERS7345367
ERS7330657
ERS7334657
ERS7338319
ERS7328992
ERS7332393
ERS7337209
ERS7338349
ERS7326464
ERS7319630
ERS7389324
ERS7340150
ERS7327962
ERS7338666
ERS7333472
ERS7329746
ERS7326732
ERS7345228
ERS7329645
ERS7339013
ERS7336446
ERS7316954
ERS7324839
ERS7342687
ERS7330239
ERS7328717
ERS7345543
ERS7336087
ERS7334705
ERS7345417
ERS7334952
ERS7330198
ERS7342644
ERS7324077
ERS7183751
ERS7183545
ERS7343447
ERS7342226
ERS7343304
ERS7330981
ERS7325127
ERS7327407
ERS7337927
ERS7335737
ERS7336728
ERS7342075
ERS7324924
ERS7252411
ERS7325750
ERS7337965
ERS7325950
ERS7335738
ERS7342060
ERS7335656
ERS7252565
ERS7343822
ERS7343640
ERS7331655
ERS7332162
ERS7336672
ERS7335492
ERS7343708
ERS7324671
ERS7344506
ERS7328365
ERS7325411
ERS7253130
ERS7332568
ERS7324165
ERS7329799
ERS7324514
ERS7337151
ERS7336021
ERS7252348
ERS7345842
ERS7326863
ERS7344872
ERS7328687
ERS7339938
ERS7331398
ERS7338121
ERS7329592
ERS7333239
ERS7335322
ERS7344859
ERS7333940
ERS7337133
ERS7331963
ERS7183994
ERS7337739
ERS7324090
ERS7252295
ERS7345657
ERS7325167
ERS7328260
ERS7324860
ERS7343571
ERS7321002
ERS7344508
ERS7345691
ERS7327316
ERS7330831
ERS7326132
ERS7323733
ERS7338177
ERS7342134
ERS7348147
ERS7325837
ERS7334463
ERS7330658
ERS7345654
ERS7330754
ERS7317012
ERS7333701
ERS7316841
ERS7343254
ERS7329647
ERS7330171
ERS7324208
ERS7344546
ERS7344923
ERS7335983
ERS7345652
ERS7330761
ERS7326656
ERS7338204
ERS7332836
ERS7343927
ERS7333842
ERS7343028
ERS7331314
ERS7345066
ERS7344543
ERS7330072
ERS7336048
ERS7340252
ERS7335039
ERS7335225
ERS7335522
ERS7327694
ERS7334759
ERS7343312
ERS7337680
ERS7326885
ERS7338719
ERS7324867
ERS7323964
ERS7331556
ERS7328533
ERS7329270
ERS7325686
ERS7337416
ERS7325905
ERS7253335
ERS7333806
ERS7339885
ERS7337855
ERS7333225
ERS7337868
ERS7325894
ERS7325918
ERS7336882
ERS7337635
ERS7330578
ERS7335837
ERS7342446
ERS7331997
ERS7339516
ERS7391561
ERS7345409
ERS7326244
ERS7324663
ERS7342913
ERS7329281
ERS7342008
ERS7333879
ERS7335015
ERS7339752
ERS7344403
ERS7332903
ERS7337578
ERS7316795
ERS7324650
ERS7343603
ERS7325452
ERS7252521
ERS7329053
ERS7343394
ERS7335371
ERS7347927
ERS7323939
ERS7343657
ERS7324636
ERS7328391
ERS7333513
ERS7324002
ERS7345538
ERS7335198
ERS7339438
ERS7343481
ERS7319612
ERS7328325
ERS7327484
ERS7183663
ERS7337621
ERS7330964
ERS7323843
ERS7329440
ERS7343759
ERS7328259
ERS7348421
ERS7339877
ERS7328312
ERS7328957
ERS7329979
ERS7338677
ERS7329274
ERS7335123
ERS7329434
ERS7333588
ERS7328111
ERS7333482
ERS7344541
ERS7339216
ERS7343663
ERS7343863
ERS7345351
ERS7323915
ERS7339307
ERS7344002
ERS7331441
ERS7325378
ERS7345534
ERS7335032
ERS7331053
ERS7331255
ERS7332822
ERS7335478
ERS7343548
ERS7252094
ERS7345280
ERS7252880
ERS7183641
ERS7328374
ERS7342977
ERS7337910
ERS7323928
ERS7339519
ERS7327144
ERS7329376
ERS7334932
ERS7347797
ERS7331072
ERS7333909
ERS7338883
ERS7335708
ERS7252994
ERS7339826
ERS7323996
ERS7335862
ERS7324787
ERS7334778
ERS7345655
ERS7327153
ERS7317120
ERS7324618
ERS7334479
ERS7338146
ERS7332724
ERS7325140
ERS7319623
ERS7183521
ERS7336686
ERS7324551
ERS7253376
ERS7332324
ERS7325026
ERS7336489
ERS7332198
ERS7331266
ERS7339253
ERS7332424
ERS7325416
ERS7323734
ERS7336419
ERS7343512
ERS7336216
ERS7331099
ERS7317301
ERS7325518
ERS7335348
ERS7336944
ERS7336152
ERS7330378
ERS7327511
ERS7343805
ERS7335674
ERS7333567
ERS7334455
ERS7183543
ERS7328255
ERS7328726
ERS7326512
ERS7337167
ERS7338496
ERS7344056
ERS7330142
ERS7334960
ERS7324894
ERS7317049
ERS7336967
ERS7343077
ERS7330956
ERS7325385
ERS7339515
ERS7339190
ERS7345185
ERS7330899
ERS7323746
ERS7337691
ERS7325485
ERS7348419
ERS7343397
ERS7323727
ERS7338354
ERS7344378
ERS7329745
ERS7335471
ERS7324804
ERS7330928
ERS7342330
ERS7329253
ERS7345415
ERS7252047
ERS7342946
ERS7324302
ERS7335202
ERS7325765
ERS7342877
ERS7323687
ERS7344352
ERS7344019
ERS7329826
ERS7337395
ERS7330498
ERS7487216
ERS7453070
ERS7452770
ERS7544800
ERS7612350
ERS7454213
ERS7451698
ERS7491737
ERS7453809
ERS7981937
ERS7452364
ERS7486963
ERS7551065
ERS7452604
ERS7451980
ERS7451352
ERS7451176
ERS7452165
ERS7451619
ERS7452718
ERS7547320
ERS7616072
ERS7452378
ERS7550775
ERS7542742
ERS7547874
ERS7490295
ERS7451214
ERS7451988
ERS7452805
ERS7536042
ERS7451402
ERS7543238
ERS7453073
ERS7453124
ERS7494589
ERS7453473
ERS7452704
ERS7452075
ERS7453009
ERS7452085
ERS7451755
ERS7453983
ERS7451890
ERS7454266
ERS7450900
ERS7544200
ERS7454374
ERS7486679
ERS7490737
ERS7452905
ERS7451642
ERS7453336
ERS7452237
ERS7778138
ERS7452470
ERS7453330
ERS7453067
ERS7454180
ERS7493425
ERS7545911
ERS7840156
ERS7548929
ERS7453267
ERS7551316
ERS7454320
ERS7493970
ERS7454214
ERS7452064
ERS7488656
ERS7851466
ERS7452327
ERS7453248
ERS7488880
ERS7451527
ERS7492785
ERS7542498
ERS7452491
ERS7454161
ERS7454202
ERS7451713
ERS7488567
ERS7489758
ERS7453606
ERS7452792
ERS7545231
ERS7453275
ERS7454169
ERS7453680
ERS7453655
ERS7452849
ERS7491606
ERS7452981
ERS7492155
ERS7536586
ERS8442849
ERS8086086
ERS8087842
ERS8086185
ERS8092352
ERS8097147
ERS8087396
ERS8093192
ERS8223219
ERS8090460
ERS8224706
ERS8086706
ERS8093941
ERS8085767
ERS8085031
ERS8083226
ERS8088411
ERS8097446
ERS8085738
ERS8089341
ERS8096121
ERS8095670
ERS8085905
ERS8094933
ERS8083979
ERS8097834
ERS8089979
ERS8095291
ERS8091053
ERS8084468
ERS8089845
ERS8216246
ERS8076060
ERS8084695
ERS8218628
ERS8094602
ERS8088560
ERS8091736
ERS8099883
ERS8094750
ERS8091251
ERS8098913
ERS8089233
ERS8096569
ERS8085229
ERS8093019
ERS8084718
ERS8083396
ERS8098124
ERS8087106
ERS8088136
ERS8094971
ERS8089014
ERS8082994
ERS8089037
ERS8097050
ERS8099325
ERS8088292
ERS8096274
ERS8088213
ERS8219662
ERS8083435
ERS8085823
ERS8086845
ERS8085584
ERS8083165
ERS8095318
ERS8088800
ERS8090077
ERS8087549
ERS8090988
ERS8083711
ERS8222136
ERS8221637
ERS8097090
ERS8098041
ERS8086999
ERS8100313
ERS8085213
ERS8084484
ERS8097614
ERS8097788
ERS8095754
ERS8094678
ERS8088003
ERS8095684
ERS8098666
ERS8084107
ERS8086736
ERS8085308
ERS8086610
ERS8218841
ERS8225966
ERS8601372
ERS8088164
ERS8093838
ERS8225306
ERS8222885
ERS8097866
ERS8087558
ERS8225349
ERS8100204
ERS8219909
ERS8097184
ERS8093191
ERS8099073
ERS8095661
ERS8095186
ERS8089829
ERS8096293
ERS8091410
ERS8088573
ERS8097857
ERS8094852
ERS8089812
ERS8085205
ERS8225635
ERS8088519
ERS8085718
ERS8088402
ERS8219668
ERS8099234
ERS8085366
ERS8097573
ERS8087833
ERS8089909
ERS8091831
ERS8092233
ERS8099485
ERS8096544
ERS8085167
ERS8089475
ERS8098436
ERS8222725
ERS8093508
ERS8098732
ERS8088073
ERS8093996
ERS8091314
ERS8224188
ERS8094567
ERS8092081
ERS8219945
ERS8219109
ERS8091422
ERS8224954
ERS8099442
ERS8088612
ERS8094735
ERS8087807
ERS8084946
ERS8089650
ERS8216052
ERS8090699
ERS8083777
ERS8091584
ERS8093825
ERS8087653
ERS8434799
ERS8087086
ERS8088939
ERS8091874
ERS8099869
ERS8083830
ERS8094794
ERS8089456
ERS8087701
ERS8099479
ERS8223335
ERS8100273
ERS8090094
ERS8089419
ERS8100158
ERS8093294
ERS8087123
ERS8086424
ERS8093492
ERS8082885
ERS8097542
ERS8096364
ERS8083256
ERS8096040
ERS8095846
ERS8090887
ERS8095129
ERS8084600
ERS8223510
ERS8093343
ERS8093207
ERS8217443
ERS8095546
ERS8094788
ERS8083753
ERS8084884
ERS8217945
ERS8088128
ERS8088303
ERS8216408
ERS8092228
ERS8096528
ERS8088965
ERS8097237
ERS8089199
ERS8098169
ERS8096954
ERS8218207
ERS8093605
ERS8098578
ERS8082887
ERS8090138
ERS8099534
ERS8224986
ERS8089033
ERS8083007
ERS8092201
ERS8100013
ERS8084406
ERS8085120
ERS8088079
ERS8100243
ERS8097847
ERS8084180
ERS8098707
ERS8083442
ERS8085957
ERS8087579
ERS8087249
ERS8084744
ERS8090865
ERS8085291
ERS8096371
ERS8087417
ERS8093129
ERS8087047
ERS8092710
ERS8216356
ERS8221371
ERS8083472
ERS8096819
ERS8098450
ERS8091583
ERS8084894
ERS8089622
ERS8092277
ERS8100065
ERS8087162
ERS8083469
ERS8090868
ERS8084590
ERS8084758
ERS8086326
ERS8097013
ERS8083971
ERS8076073
ERS8094295
ERS8090720
ERS8096092
ERS8221105
ERS8089958
ERS8091997
ERS8224289
ERS8086063
ERS8084416
ERS8097315
ERS8093859
ERS8085834
ERS8091213
ERS8087634
ERS8087980
ERS8083547
ERS8091356
ERS8098245
ERS8217670
ERS8087981
ERS8094817
ERS8093107
ERS8217895
ERS8096243
ERS8097530
ERS8222755
ERS8094556
ERS8087054
ERS8092959
ERS8084681
ERS8094770
ERS8098103
ERS8088155
ERS8223662
ERS8093115
ERS8082892
ERS8093560
ERS8092031
ERS8094659
ERS8083900
ERS8089720
ERS8096802
ERS8098509
ERS8094792
ERS8091795
ERS8083710
ERS8093721
ERS8093174
ERS8089520
ERS8100007
ERS8087233
ERS8095922
ERS8094104
ERS8076116
ERS8087886
ERS8076154
ERS8083208
ERS8091459
ERS8092208
ERS8222283
ERS8099871
ERS8093472
ERS8094720
ERS8089910
ERS8090668
ERS8090463
ERS8096118
ERS8094158
ERS8085612
ERS8225125
ERS8086191
ERS8092124
ERS8088189
ERS8219496
ERS8608463
ERS8084554
ERS8087507
ERS8093210
ERS8090737
ERS8087439
ERS8088903
ERS8084959
ERS8088712
ERS8076088
ERS8097387
ERS8086264
ERS8095073
ERS8093577
ERS8099409
ERS8091872
ERS8083596
ERS8086373
ERS8084796
ERS8093394
ERS8095311
ERS8088159
ERS8085322
ERS8099737
ERS8093333
ERS8091697
ERS8089042
ERS8098195
ERS8092820
ERS8083941
ERS8093094
ERS8088731
ERS8093212
ERS8100259
ERS8097705
ERS8087268
ERS8094973
ERS8100028
ERS8086541
ERS8087769
ERS8090068
ERS8216748
ERS8088104
ERS8092712
ERS8094131
ERS8098336
ERS8085930
ERS8083766
ERS8094534
ERS8095344
ERS8090377
ERS8095855
ERS8437963
ERS8089479
ERS8086259
ERS8093483
ERS8222156
ERS8099750
ERS8432422
ERS8089109
ERS8100321
ERS8098970
ERS8094860
ERS8222827
ERS8097817
ERS8088856
ERS8099317
ERS8096688
ERS8091883
ERS8086991
ERS8090604
ERS8092332
ERS8225118
ERS8092059
ERS8097095
ERS8090116
ERS8099375
ERS8095360
ERS8095476
ERS8096208
ERS8090637
ERS8097545
ERS8097941
ERS8096827
ERS8225371
ERS8085407
ERS8098171
ERS8086934
ERS8094736
ERS8220586
ERS8218405
ERS8093272
ERS8085552
ERS8099229
ERS8218647
ERS8097204
ERS8088950
ERS8091353
ERS8087800
ERS8082896
ERS8088658
ERS8087995
ERS8098823
ERS8096402
ERS8090978
ERS8098191
ERS8099263
ERS8083571
ERS8226059
ERS8095295
ERS8224625
ERS8099244
ERS8083815
ERS8100275
ERS8094317
ERS8092700
ERS8091947
ERS8092358
ERS8085852
ERS8086725
ERS8086426
ERS8226277
ERS8089375
ERS8087098
ERS8099415
ERS8092234
ERS8084971
ERS8221678
ERS8095069
ERS8076114
ERS8093216
ERS8220807
ERS8089108
ERS8096450
ERS8089930
ERS8091414
ERS8091899
ERS8097716
ERS8094997
ERS8083531
ERS8082912
ERS8090518
ERS8089519
ERS8089670
ERS8084893
ERS8096883
ERS8098646
ERS8096706
ERS8220126
ERS8094391
ERS8600502
ERS8083483
ERS8093554
ERS8226131
ERS8091320
ERS8082836
ERS8097192
ERS8090204
ERS8086080
ERS8092610
ERS8222119
ERS8094805
ERS8087858
ERS8083264
ERS8086216
ERS8098170
ERS8091257
ERS8217192
ERS8219684
ERS8086813
ERS8084377
ERS8092876
ERS8088034
ERS8083479
ERS8085480
ERS8090567
ERS8092056
ERS8086915
ERS8096363
ERS8217044
ERS8224192
ERS8094177
ERS8224620
ERS8090045
ERS8086338
ERS8097761
ERS8219424
ERS8092868
ERS8226057
ERS8100067
ERS8085009
ERS8095815
ERS8098504
ERS8097862
ERS8094289
ERS8088436
ERS8083948
ERS8096025
ERS8096517
ERS8086972
ERS8220057
ERS8094287
ERS8225625
ERS8088685
ERS8083635
ERS8220838
ERS8223586
ERS8223186
ERS8087942
ERS8090640
ERS8095793
ERS8087193
ERS8087880
ERS8087091
ERS8098559
ERS8099106
ERS8083837
ERS8224465
ERS8089054
ERS8083386
ERS8222231
ERS8092176
ERS8076106
ERS8084176
ERS8090869
ERS8215944
ERS8093963
ERS8091712
ERS8096521
ERS8098641
ERS8094689
ERS8222066
ERS8092817
ERS8085390
ERS8094445
ERS8085093
ERS8092163
ERS8099966
ERS8098183
ERS8092068
ERS8084358
ERS8095990
ERS8089523
ERS8090321
ERS8096921
ERS8096795
ERS8088947
ERS8094345
ERS8092598
ERS8076091
ERS8098362
ERS8088517
ERS8095544
ERS8088569
ERS8097702
ERS8223588
ERS8216269
ERS8220219
ERS8086596
ERS8088990
ERS8092412
ERS8097756
ERS8097902
ERS8093783
ERS8217084
ERS8090986
ERS8095437
ERS8221809
ERS8083042
ERS8094190
ERS8086132
ERS8084714
ERS8222334
ERS8085165
ERS8097808
ERS8089357
ERS8085560
ERS8086773
ERS8088099
ERS8098378
ERS8087341
ERS8088375
ERS8092432
ERS8097096
ERS8086969
ERS8089772
ERS8090300
ERS8220430
ERS8433048
ERS8089161
ERS8090473
ERS8094240
ERS8087906
ERS8089642
ERS8084672
ERS8220792
ERS8098421
ERS8084090
ERS8086676
ERS8092381
ERS8094169
ERS8092008
ERS8094270
ERS8092379
ERS8090185
ERS8097695
ERS8097097
ERS8093826
ERS8084362
ERS8093976
ERS8100318
ERS8093608
ERS8093223
ERS8095895
ERS8094699
ERS8086911
ERS8225425
ERS8087014
ERS8086210
ERS8095346
ERS8096321
ERS8097396
ERS8083436
ERS8090359
ERS8094184
ERS8098370
ERS8096576
ERS8088245
ERS8091351
ERS8094359
ERS8084432
ERS8087109
ERS8097441
ERS8084743
ERS8223154
ERS8092675
ERS8088654
ERS8090616
ERS8100111
ERS8090675
ERS8225038
ERS8098931
ERS8089388
ERS8094151
ERS8218237
ERS8089933
ERS8090700
ERS8090548
ERS8088372
ERS8099203
ERS8086131
ERS8099749
ERS8083808
ERS8092527
ERS8089320
ERS8099467
ERS8096742
ERS8087310
ERS8091101
ERS8098539
ERS8087996
ERS8220582
ERS8096927
ERS8098271
ERS8085638
ERS8221102
ERS8218825
ERS8093409
ERS8090922
ERS8087314
ERS8089239
ERS8225396
ERS8085370
ERS8096622
ERS8092916
ERS8086023
ERS8094949
ERS8222209
ERS8094898
ERS8083769
ERS8094800
ERS8223222
ERS8097164
ERS8097319
ERS8090560
ERS8092377
ERS8098185
ERS8093048
ERS8090927
ERS8217181
ERS8084751
ERS8097014
ERS8098357
ERS8086448
ERS8086110
ERS8090273
ERS8088730
ERS8096464
ERS8087834
ERS8087562
ERS8095716
ERS8094599
ERS8099187
ERS8082841
ERS8095912
ERS8084712
ERS8098458
ERS8091652
ERS8076724
ERS8097426
ERS8223194
ERS8087492
ERS8084421
ERS8084102
ERS8089217
ERS8084223
ERS8092184
ERS8086340
ERS8085682
ERS8091762
ERS8216169
ERS8093369
ERS8097597
ERS8093501
ERS8094257
ERS8091816
ERS8089677
ERS8093479
ERS8085378
ERS8086480
ERS8088469
ERS8096323
ERS8094595
ERS8100143
ERS8099714
ERS8088959
ERS8086295
ERS8098133
ERS8096415
ERS8085616
ERS8091560
ERS8099233
ERS8089256
ERS8225890
ERS8090373
ERS8086350
ERS8223218
ERS8086024
ERS8216948
ERS8218047
ERS8093468
ERS8220471
ERS8083578
ERS8085690
ERS8084055
ERS8085794
ERS8097139
ERS8084597
ERS8087638
ERS8098500
ERS8083365
ERS8086759
ERS8092138
ERS8086508
ERS8084481
ERS8089074
ERS8091507
ERS8099577
ERS8083347
ERS8085495
ERS8084659
ERS8098896
ERS8083015
ERS8088406
ERS8087302
ERS8217992
ERS8085142
ERS8097109
ERS8098350
ERS8090507
ERS8096568
ERS8097105
ERS8093717
ERS8091680
ERS8087156
ERS8087572
ERS8089836
ERS8097083
ERS8217963
ERS8084292
ERS8093733
ERS8099769
ERS8216877
ERS8221232
ERS8083182
ERS8221833
ERS8217660
ERS8095987
ERS8093160
ERS8224153
ERS8094200
ERS8088288
ERS8224998
ERS8095467
ERS8085770
ERS8096855
ERS8098831
ERS8088777
ERS8096998
ERS8216916
ERS8092973
ERS8096012
ERS8091329
ERS8099488
ERS8090029
ERS8219505
ERS8096500
ERS8085812
ERS8092076
ERS8090999
ERS8094078
ERS8095525
ERS8088045
ERS8085754
ERS8090642
ERS8092765
ERS8087337
ERS8086834
ERS8087522
ERS8095126
ERS8089280
ERS8097031
ERS8089858
ERS8090905
ERS8096703
ERS8099316
ERS8089398
ERS8099371
ERS8093645
ERS8093438
ERS8088131
ERS8083807
ERS8099526
ERS8093770
ERS8090191
ERS8217577
ERS8094732
ERS8089697
ERS8095011
ERS8086166
ERS8089989
ERS8083222
ERS8092469
ERS8093652
ERS8216417
ERS8083508
ERS8082852
ERS8222456
ERS8098344
ERS8084426
ERS8083922
ERS8089591
ERS8094509
ERS8092119
ERS8100236
ERS8097752
ERS8094587
ERS8099623
ERS8095320
ERS8098291
ERS8089245
ERS8093206
ERS8083001
ERS8221642
ERS8225789
ERS8085803
ERS8223388
ERS8100362
ERS8096346
ERS8084794
ERS8085920
ERS8087600
ERS8076198
ERS8086248
ERS8083536
ERS8219637
ERS8100136
ERS8217894
ERS8094589
ERS8225492
ERS8085656
ERS8096454
ERS8089791
ERS8094218
ERS8096073
ERS8089714
ERS8100266
ERS8095578
ERS8090047
ERS8100149
ERS8098099
ERS8095415
ERS8087589
ERS8218696
ERS8090487
ERS8100150
ERS8221928
ERS8084629
ERS8218944
ERS8219201
ERS8089322
ERS8223004
ERS8088175
ERS8089171
ERS8084974
ERS8096476
ERS8083482
ERS8092605
ERS8087322
ERS8095169
ERS8086445
ERS8096740
ERS8092744
ERS8086499
ERS8221730
ERS8091429
ERS8084839
ERS8088860
ERS8219450
ERS8089860
ERS8091953
ERS8100309
ERS8090464
ERS8216217
ERS8086831
ERS8093898
ERS8084666
ERS8087060
ERS8087064
ERS8097612
ERS8091774
ERS8095151
ERS8096232
ERS8094660
ERS8095010
ERS8092320
ERS8084526
ERS8093947
ERS8088414
ERS8076181
ERS8094203
ERS8219327
ERS8084620
ERS8096082
ERS8099810
ERS8094671
ERS8089968
ERS8088117
ERS8083332
ERS8097671
ERS8097125
ERS8099937
ERS8087789
ERS8088261
ERS8095048
ERS8082817
ERS8098581
ERS8084113
ERS8097969
ERS8086823
ERS8097747
ERS8088497
ERS8095017
ERS8099255
ERS8216299
ERS8222772
ERS8087568
ERS8089151
ERS8091967
ERS8097118
ERS8092158
ERS8095859
ERS8096302
ERS8084529
ERS8095537
ERS8092758
ERS8095802
ERS8084314
ERS8090277
ERS8087628
ERS8092755
ERS8100181
ERS8088166
ERS8098159
ERS8095021
ERS8216801
ERS8225527
ERS8096230
ERS8083993
ERS8090230
ERS8092170
ERS8087711
ERS8093834
ERS8425821
ERS8084907
ERS8097486
ERS8085527
ERS8096080
ERS8085709
ERS8085381
ERS8095814
ERS8083791
ERS8096907
ERS8084355
ERS8082792
ERS8090848
ERS8084431
ERS8087348
ERS8083698
ERS8087624
ERS8083573
ERS8086417
ERS8084266
ERS8098317
ERS8099753
ERS8094642
ERS8218102
ERS8084886
ERS8091415
ERS8091338
ERS8076098
ERS8218365
ERS8222292
ERS8097304
ERS8083339
ERS8084382
ERS8091988
ERS8094327
ERS8094632
ERS8095452
ERS8086569
ERS8088924
ERS8095442
ERS8092129
ERS8089795
ERS8088329
ERS8096160
ERS8092328
ERS8099601
ERS8097679
ERS8087493
ERS8097987
ERS8095642
ERS8091087
ERS8224970
ERS8093250
ERS8092651
ERS8096875
ERS8087849
ERS8096410
ERS8093914
ERS8091439
ERS8093001
ERS8091769
ERS8090164
ERS8084168
ERS8099580
ERS8084816
ERS8094606
ERS8090235
ERS8088549
ERS8088804
ERS8099125
ERS8091472
ERS8085415
ERS8098255
ERS8083579
ERS8092466
ERS8083328
ERS8087643
ERS8098521
ERS8100342
ERS8222910
ERS8216582
ERS8091046
ERS8095596
ERS8085774
ERS8096581
ERS8095427
ERS8096995
ERS8088811
ERS8097778
ERS8088826
ERS8085471
ERS8433032
ERS8086775
ERS8096540
ERS8090754
ERS8089623
ERS8225365
ERS8219437
ERS8085939
ERS8084514
ERS8090420
ERS8094753
ERS8083721
ERS8096919
ERS8217520
ERS8096360
ERS8090846
ERS8076051
ERS8084066
ERS8086625
ERS8096157
ERS8097244
ERS8093140
ERS8091327
ERS8091470
ERS8083840
ERS8098007
ERS8094944
ERS8098701
ERS8091508
ERS8098006
ERS8088476
ERS8091530
ERS8085559
ERS8083800
ERS8089898
ERS8092214
ERS8088450
ERS8088868
ERS8087461
ERS8090550
ERS8087702
ERS8091347
ERS8095328
ERS8092965
ERS8083936
ERS8086524
ERS8222185
ERS8098892
ERS8087953
ERS8091683
ERS8090721
ERS8093964
ERS8083542
ERS8083254
ERS8088664
ERS8084742
ERS8226127
ERS8092177
ERS8096376
ERS8097940
ERS8093743
ERS8083118
ERS8223860
ERS8216046
ERS8217549
ERS8087894
ERS8085654
ERS8076179
ERS8084393
ERS8087737
ERS8226116
ERS8077621
ERS8093248
ERS8083605
ERS8092752
ERS8083197
ERS8096935
ERS8094038
ERS8098610
ERS8098825
ERS8091430
ERS8090015
ERS8087502
ERS8094551
ERS8088782
ERS8093931
ERS8090906
ERS8088445
ERS8086324
ERS8096693
ERS8220409
ERS8098879
ERS8096317
ERS8221026
ERS8098232
ERS8098883
ERS8085237
ERS8095665
ERS8091326
ERS8096035
ERS8094847
ERS8086709
ERS8100327
ERS8084085
ERS8091677
ERS8097176
ERS8092344
ERS8083148
ERS8086203
ERS8085510
ERS8097675
ERS8084982
ERS8084546
ERS8085877
ERS8083377
ERS8100182
ERS8090278
ERS8091196
ERS8091866
ERS8084790
ERS8086650
ERS8093056
ERS8085961
ERS8088739
ERS8091456
ERS8097914
ERS8224994
ERS8087164
ERS8087277
ERS8097108
ERS8088208
ERS8083471
ERS8087705
ERS8090963
ERS8087128
ERS8084466
ERS8091222
ERS8224374
ERS8086671
ERS8093350
ERS8084082
ERS8084697
ERS8088209
ERS8216689
ERS8096265
ERS8095939
ERS8092429
ERS8094802
ERS8089324
ERS8090355
ERS8100133
ERS8220741
ERS8090489
ERS8090660
ERS8083805
ERS8095671
ERS8088504
ERS8092748
ERS8086894
ERS8098460
ERS8083004
ERS8084728
ERS8091981
ERS8090451
ERS8084037
ERS8099681
ERS8087932
ERS8216097
ERS8090586
ERS8090880
ERS8086776
ERS8083708
ERS8092235
ERS8089157
ERS8085240
ERS8092884
ERS8086175
ERS8091799
ERS8087588
ERS8217144
ERS8096994
ERS8097855
ERS8215892
ERS8096784
ERS8082867
ERS8095258
ERS8098842
ERS8095119
ERS8095931
ERS8090510
ERS8089411
ERS8091591
ERS8219949
ERS8093405
ERS8093939
ERS8097701
ERS8091047
ERS8084215
ERS8096545
ERS8093888
ERS8085578
ERS8091827
ERS8092827
ERS8098508
ERS8083277
ERS8096753
ERS8097656
ERS8095462
ERS8224089
ERS8083417
ERS8085284
ERS8092854
ERS8083529
ERS8087897
ERS8096903
ERS8086923
ERS8604660
ERS8093484
ERS8222990
ERS8083319
ERS8085657
ERS8098157
ERS8087693
ERS8086755
ERS8090214
ERS8089219
ERS8220041
ERS8099878
ERS8085521
ERS8086535
ERS8095252
ERS8086321
ERS8087298
ERS8096495
ERS8096970
ERS8084774
ERS8096385
ERS8097964
ERS8095446
ERS8096106
ERS8224463
ERS8092216
ERS8098996
ERS8076087
ERS8092969
ERS8088816
ERS8086298
ERS8226339
ERS8216055
ERS8091791
ERS8093306
ERS8090723
ERS8093610
ERS8091679
ERS8099284
ERS8091873
ERS8087901
ERS8221849
ERS8092890
ERS8096405
ERS8093735
ERS8085783
ERS8099617
ERS8098874
ERS8099382
ERS8220462
ERS8094541
ERS8097662
ERS8084887
ERS8098062
ERS8097041
ERS8092749
ERS8099007
ERS8225290
ERS8095029
ERS8088824
ERS8090732
ERS8088532
ERS8090390
ERS8076071
ERS8093555
ERS8218734
ERS8084638
ERS8087402
ERS8096627
ERS8096137
ERS8098150
ERS8083652
ERS8094330
ERS8084606
ERS8085203
ERS8097129
ERS8095118
ERS8084345
ERS8093311
ERS8083385
ERS8220837
ERS8226167
ERS8092506
ERS8082856
ERS8097381
ERS8086724
ERS8083123
ERS8089832
ERS8220394
ERS8096670
ERS8091174
ERS8099605
ERS8091270
ERS8088337
ERS8085352
ERS8099222
ERS8098020
ERS8084903
ERS8222790
ERS8094021
ERS8084234
ERS8083943
ERS8086374
ERS8084441
ERS8219781
ERS8083584
ERS8097445
ERS8087951
ERS8093975
ERS8092964
ERS8087028
ERS8083289
ERS8437558
ERS8093328
ERS8091491
ERS8220932
ERS8083899
ERS8095737
ERS8088124
ERS8088158
ERS8083043
ERS8084580
ERS8088577
ERS8094053
ERS8220348
ERS8090181
ERS8087931
ERS8095790
ERS8092164
ERS8086863
ERS8084328
ERS8086109
ERS8091180
ERS8085931
ERS8093932
ERS8085818
ERS8099423
ERS8093774
ERS8094618
ERS8090889
ERS8095771
ERS8089852
ERS8095944
ERS8091940
ERS8088215
ERS8098035
ERS8089371
ERS8097197
ERS8085399
ERS8218052
ERS8085883
ERS8090202
ERS8099333
ERS8220194
ERS8093172
ERS8220169
ERS8226262
ERS8225993
ERS8096024
ERS8083330
ERS8089041
ERS8088669
ERS8092519
ERS8087913
ERS8082949
ERS8084528
ERS8217094
ERS8095192
ERS8093593
ERS8090875
ERS8091268
ERS8094159
ERS8085698
ERS8218086
ERS8099967
ERS8092905
ERS8091018
ERS8076208
ERS8093208
ERS8086222
ERS8094409
ERS8083574
ERS8087613
ERS8221405
ERS8100040
ERS8087622
ERS8095668
ERS8086704
ERS8223514
ERS8085797
ERS8091126
ERS8094004
ERS8085798
ERS8097019
ERS8091889
ERS8088322
ERS8094364
ERS8084814
ERS8094015
ERS8091225
ERS8097985
ERS8096436
ERS8085604
ERS8085522
ERS8086669
ERS8087274
ERS8093177
ERS8086606
ERS8221863
ERS8099976
ERS8090766
ERS8095502
ERS8085473
ERS8087604
ERS8098092
ERS8097687
ERS8086258
ERS8217511
ERS8426056
ERS8222946
ERS8441161
ERS8438762
ERS8441164
ERS8219762
ERS8427445
ERS8222625
ERS8223478
ERS8218878
ERS8222918
ERS8434722
ERS8215884
ERS8219671
ERS8223299
ERS8216294
ERS8225331
ERS8434113
ERS8441838
ERS8225933
ERS8438092
ERS8216132
ERS8437157
ERS8220111
ERS8223298
ERS8427773
ERS8437946
ERS8221763
ERS8437433
ERS8217867
ERS8442317
ERS8440981
ERS8603051
ERS8221911
ERS8220273
ERS8217646
ERS8223735
ERS8218132
ERS8222736
ERS8222012
ERS8222760
ERS8439660
ERS8223713
ERS8222709
ERS8434851
ERS8225700
ERS8220843
ERS8223061
ERS8426075
ERS8435605
ERS8217492
ERS8220531
ERS8442668
ERS8427652
ERS8225921
ERS8220603
ERS8442893
ERS8225291
ERS8438268
ERS8606339
ERS8221852
ERS8219061
ERS8435460
ERS8223536
ERS8439121
ERS8432696
ERS8222275
ERS8426801
ERS8438379
ERS8223331
ERS8223264
ERS8217288
ERS8221767
ERS8427241
ERS8216957
ERS8426865
ERS8217114
ERS8226130
ERS8216404
ERS8219293
ERS8221682
ERS8222776
ERS8429062
ERS8433619
ERS8222807
ERS8437785
ERS8437361
ERS8436167
ERS8218038
ERS8220094
ERS8430453
ERS8221706
ERS8431372
ERS8223420
ERS8435545
ERS8217219
ERS8429139
ERS8434006
ERS8216374
ERS8432315
ERS8226282
ERS8225612
ERS8218165
ERS8226341
ERS8218432
ERS8434385
ERS8220873
ERS8221174
ERS8216040
ERS8223857
ERS8224429
ERS8225608
ERS8224527
ERS8435969
ERS8219678
ERS8430859
ERS8439056
ERS8219506
ERS8225236
ERS8428478
ERS8435717
ERS8430275
ERS8438799
ERS8431076
ERS8218903
ERS8216519
ERS8222749
ERS8221827
ERS8218346
ERS8224912
ERS8225781
ERS8427589
ERS8222925
ERS8218905
ERS8220911
ERS8219006
ERS8219011
ERS8225647
ERS8439918
ERS8425679
ERS8219572
ERS8433681
ERS8432064
ERS8432455
ERS8217755
ERS8427303
ERS8219677
ERS8439667
ERS8218425
ERS8442771
ERS8440237
ERS8221440
ERS8222540
ERS8223446
ERS8220839
ERS8217138
ERS8222205
ERS8220763
ERS8440534
ERS8222186
ERS8438651
ERS8217478
ERS8435933
ERS8216393
ERS8440325
ERS8431635
ERS8427038
ERS8225540
ERS8223189
ERS8216977
ERS8217661
ERS8222157
ERS8219218
ERS8427821
ERS8438705
ERS8429698
ERS8216106
ERS8437623
ERS8224966
ERS8223258
ERS8223575
ERS8441819
ERS8439110
ERS8226346
ERS8442255
ERS8217913
ERS8438985
ERS8431257
ERS8225223
ERS8216871
ERS8225755
ERS8429184
ERS8442441
ERS8223338
ERS8221319
ERS8442505
ERS8427383
ERS8222314
ERS8439051
ERS8431602
ERS8426120
ERS8222387
ERS8442973
ERS8220070
ERS8221753
ERS8223014
ERS8439783
ERS8225620
ERS8435389
ERS8217571
ERS8219041
ERS8426952
ERS8217006
ERS8222971
ERS8220681
ERS8440928
ERS8431445
ERS8433939
ERS8220556
ERS8223932
ERS8224233
ERS8433463
ERS8224858
ERS8224641
ERS8438186
ERS8218302
ERS8436990
ERS8221913
ERS8218022
ERS8431283
ERS8217037
ERS8221030
ERS8442683
ERS8221087
ERS8218853
ERS8222462
ERS8217689
ERS8224383
ERS8216722
ERS8436245
ERS8222929
ERS8222472
ERS8225568
ERS8223799
ERS8427018
ERS8223739
ERS8220355
ERS8441754
ERS8221283
ERS8434304
ERS8219961
ERS8426079
ERS8426210
ERS8426930
ERS8438367
ERS8226074
ERS8221183
ERS8219923
ERS8220583
ERS8218623
ERS8431354
ERS8224639
ERS8222941
ERS8217551
ERS8223801
ERS8221028
ERS8216057
ERS8442937
ERS8440509
ERS8441670
ERS8441322
ERS8220225
ERS8431127
ERS8216756
ERS8219788
ERS8432323
ERS8431929
ERS8216639
ERS8436337
ERS8215901
ERS8222049
ERS8219047
ERS8220299
ERS8427012
ERS8216297
ERS8216115
ERS8221391
ERS8222656
ERS8223389
ERS8440383
ERS8220909
ERS8433389
ERS8438056
ERS8216614
ERS8426197
ERS8217898
ERS8220361
ERS8218101
ERS8223223
ERS8442440
ERS8219331
ERS8426229
ERS8429897
ERS8225216
ERS8216657
ERS8221970
ERS8220021
ERS8442120
ERS8220426
ERS8216931
ERS8225237
ERS8442082
ERS8224114
ERS8217081
ERS8219433
ERS8439778
ERS8217495
ERS8441805
ERS8439907
ERS8216666
ERS8433473
ERS8219226
ERS8218397
ERS8441378
ERS8216937
ERS8428691
ERS8217777
ERS8226089
ERS8428496
ERS8429506
ERS8223211
ERS8220834
ERS8216585
ERS8218526
ERS8222829
ERS8438048
ERS8217620
ERS8225082
ERS8437588
ERS8432243
ERS8219409
ERS8221784
ERS8220900
ERS8430084
ERS8221190
ERS8442310
ERS8223163
ERS8217437
ERS8220595
ERS8434447
ERS8427452
ERS8425778
ERS8428516
ERS8217535
ERS8224379
ERS8432676
ERS8427029
ERS8221934
ERS8436086
ERS8224509
ERS8440944
ERS8226377
ERS8428624
ERS8217408
ERS8430053
ERS8430513
ERS8222121
ERS8428724
ERS8435050
ERS8430726
ERS8439834
ERS8433824
ERS8433726
ERS8225855
ERS8224245
ERS8433573
ERS8436720
ERS8218709
ERS8224432
ERS8219811
ERS8219899
ERS8225047
ERS8224235
ERS8215962
ERS8440006
ERS8438115
ERS8435422
ERS8219444
ERS8427805
ERS8218837
ERS8225916
ERS8441826
ERS8225055
ERS8220511
ERS8442185
ERS8217773
ERS8225341
ERS8441535
ERS8222667
ERS8222950
ERS8438921
ERS8226347
ERS8217843
ERS8219882
ERS8428678
ERS8440682
ERS8429954
ERS8431757
ERS8218000
ERS8222783
ERS8219150
ERS8438222
ERS8434198
ERS8433228
ERS8428875
ERS8226076
ERS8427239
ERS8223193
ERS8217797
ERS8435940
ERS8225886
ERS8221803
ERS8432914
ERS8222051
ERS8426337
ERS8429156
ERS8222860
ERS8223443
ERS8430421
ERS8436131
ERS8426783
ERS8215929
ERS8219539
ERS8225659
ERS8221034
ERS8222181
ERS8221407
ERS8216535
ERS8225509
ERS8219951
ERS8224743
ERS8441593
ERS8218541
ERS8218433
ERS8429848
ERS8436290
ERS8425720
ERS8219796
ERS8442927
ERS8220337
ERS8440318
ERS8433765
ERS8224649
ERS8222887
ERS8431069
ERS8224805
ERS8440074
ERS8224723
ERS8225268
ERS8226363
ERS8217766
ERS8217972
ERS8219202
ERS8217955
ERS8218806
ERS8224422
ERS8216157
ERS8429827
ERS8217099
ERS8431024
ERS8218782
ERS8441284
ERS8437614
ERS8220085
ERS8221279
ERS8438736
ERS8222478
ERS8429103
ERS8431837
ERS8436296
ERS8427235
ERS8219244
ERS8437219
ERS8225737
ERS8426169
ERS8216385
ERS8216430
ERS8425969
ERS8442444
ERS8219103
ERS8225764
ERS8433884
ERS8226204
ERS8441495
ERS8221466
ERS8225466
ERS8216472
ERS8438202
ERS8434828
ERS8216580
ERS8220868
ERS8223781
ERS8217426
ERS8427210
ERS8218700
ERS8440181
ERS8218731
ERS8219857
ERS8442712
ERS8221089
ERS8434825
ERS8217791
ERS8222817
ERS8219885
ERS8221769
ERS8434194
ERS8439874
ERS8217940
ERS8430660
ERS8425952
ERS8222421
ERS8427542
ERS8440559
ERS8431945
ERS8220605
ERS8219813
ERS8220019
ERS8226081
ERS8218996
ERS8219361
ERS8218687
ERS8430922
ERS8442260
ERS8217445
ERS8216333
ERS8436863
ERS8225831
ERS8219307
ERS8222713
ERS8218270
ERS8441189
ERS8429725
ERS8430144
ERS8226332
ERS8221211
ERS8438233
ERS8225726
ERS8426326
ERS8429149
ERS8225192
ERS8438660
ERS8425799
ERS8218667
ERS8220743
ERS8218799
ERS8221092
ERS8218408
ERS8429497
ERS8219738
ERS8226248
ERS8432438
ERS8223802
ERS8223026
ERS8439564
ERS8439396
ERS8216405
ERS8218797
ERS8222722
ERS8218078
ERS8439531
ERS8221138
ERS8220040
ERS8428238
ERS8439615
ERS8217841
ERS8218272
ERS8220657
ERS8610325
ERS8217883
ERS8216379
ERS8221171
ERS8218962
ERS8432095
ERS8218206
ERS8225721
ERS8221111
ERS8216177
ERS8223742
ERS8431998
ERS8441450
ERS8225139
ERS8219582
ERS8430142
ERS8440090
ERS8217839
ERS8224792
ERS8225410
ERS8218031
ERS8436516
ERS8441168
ERS8221184
ERS8223257
ERS8225576
ERS8438352
ERS8427289
ERS8224764
ERS8425970
ERS8215953
ERS8218148
ERS8225134
ERS8435427
ERS8434917
ERS8428243
ERS8436285
ERS8217005
ERS8428601
ERS8437368
ERS8219205
ERS8218139
ERS8222674
ERS8218030
ERS8435087
ERS8433611
ERS8430133
ERS8225347
ERS8216014
ERS8223569
ERS8218830
ERS8223954
ERS8437175
ERS8223428
ERS8435851
ERS8435169
ERS8434281
ERS8427273
ERS8431963
ERS8438972
ERS8429016
ERS8442765
ERS8439148
ERS8438254
ERS8429777
ERS8435092
ERS8438721
ERS8438174
ERS8428467
ERS8431023
ERS8439765
ERS8427914
ERS8432924
ERS8434970
ERS8433126
ERS8426897
ERS8611992
ERS8427224
ERS8222694
ERS8425979
ERS8224271
ERS8222108
ERS8224380
ERS8220942
ERS8442475
ERS8440594
ERS8223680
ERS8219382
ERS8223391
ERS8442158
ERS8440712
ERS8428291
ERS8219378
ERS8218145
ERS8222047
ERS8217748
ERS8431566
ERS8220982
ERS8427900
ERS8432206
ERS8225961
ERS8437161
ERS8440710
ERS8218665
ERS8431427
ERS8219670
ERS8440737
ERS8437702
ERS8434561
ERS8425623
ERS8223088
ERS8427636
ERS8221088
ERS8218524
ERS8223592
ERS8433114
ERS8215876
ERS8221353
ERS8442950
ERS8219391
ERS8221421
ERS8224770
ERS8219617
ERS8441020
ERS8441059
ERS8223719
ERS8224593
ERS8225712
ERS8219379
ERS8222053
ERS8220267
ERS8225808
ERS8217617
ERS8219890
ERS8222666
ERS8219292
ERS8436307
ERS8223147
ERS8219992
ERS8220745
ERS8442761
ERS8436499
ERS8222267
ERS8225507
ERS8435500
ERS8221508
ERS8429548
ERS8222953
ERS8216939
ERS8429938
ERS8219298
ERS8434694
ERS8437525
ERS8441050
ERS8427530
ERS8442220
ERS8217148
ERS8221131
ERS8433253
ERS8216723
ERS8441149
ERS8221924
ERS8219795
ERS8439926
ERS8438308
ERS8222333
ERS8217518
ERS8225925
ERS8219634
ERS8222794
ERS8438358
ERS8429999
ERS8223755
ERS8223504
ERS8433147
ERS8219925
ERS8439284
ERS8435200
ERS8217924
ERS8442179
ERS8221257
ERS8440955
ERS8217910
ERS8219353
ERS8216983
ERS8434074
ERS8219911
ERS8222955
ERS8440285
ERS8225733
ERS8429018
ERS8437733
ERS8438508
ERS8437149
ERS8434293
ERS8442187
ERS8223467
ERS8435062
ERS8217374
ERS8216522
ERS8436003
ERS8222244
ERS8221665
ERS8436206
ERS8216127
ERS8433442
ERS8440541
ERS8223848
ERS8216816
ERS8225245
ERS8222451
ERS8223740
ERS8218795
ERS8223750
ERS8216625
ERS8223187
ERS8434144
ERS8219571
ERS8221980
ERS8441770
ERS8224514
ERS8217516
ERS8218136
ERS8225639
ERS8440376
ERS8432980
ERS8439808
ERS8425943
ERS8442545
ERS8435790
ERS8442003
ERS8442438
ERS8427051
ERS8428700
ERS8438087
ERS8430652
ERS8428252
ERS8435946
ERS8429807
ERS8596153
ERS8426698
ERS8437622
ERS8441602
ERS8429236
ERS8427620
ERS8426477
ERS8434606
ERS8434230
ERS8426302
ERS8218559
ERS8431047
ERS8432141
ERS8225348
ERS8441324
ERS8222482
ERS8226084
ERS8219363
ERS8225588
ERS8216496
ERS8436971
ERS8432153
ERS8433554
ERS8217767
ERS8226079
ERS8427280
ERS8218772
ERS8429642
ERS8219093
ERS8224861
ERS8224046
ERS8217711
ERS8426489
ERS8218055
ERS8426213
ERS8436016
ERS8438060
ERS8433793
ERS8439196
ERS8435361
ERS8430192
ERS8440623
ERS8442801
ERS8427898
ERS8433829
ERS8436967
ERS8427965
ERS8433070
ERS8426048
ERS8441015
ERS8442463
ERS8425552
ERS8428634
ERS8442499
ERS8428001
ERS8434771
ERS8434269
ERS8678108
ERS8681953
ERS8691745
ERS8680645
ERS8677855
ERS8692126
ERS8685406
ERS8691049
ERS8684785
ERS8685472
ERS8679721
ERS8683565
ERS8684554
ERS8675584
ERS8680654
ERS8682456
ERS8691532
ERS8678034
ERS8687433
ERS8685403
ERS8690468
ERS8684611
ERS8692142
ERS8680130
ERS8677486
ERS8683691
ERS8689277
ERS8691464
ERS8681549
ERS8688683
ERS8684082
ERS8679979
ERS8690835
ERS8680204
ERS8680800
ERS8689893
ERS8690178
ERS8685779
ERS8681924
ERS8677495
ERS8682441
ERS8683153
ERS8686596
ERS8682992
ERS8682957
ERS8688305
ERS8677558
ERS8688626
ERS8687848
ERS8683550
ERS8682968
ERS8687296
ERS8682021
ERS8684569
ERS8678055
ERS8681542
ERS8681461
ERS8687311
ERS8690364
ERS8680481
ERS8689658
ERS8676389
ERS8692327
ERS8680841
ERS8692057
ERS8691130
ERS8684340
ERS8689079
ERS8683173
ERS8675779
ERS8687946
ERS8690966
ERS8692805
ERS8690564
ERS8676392
ERS8691379
ERS8678364
ERS8685482
ERS8686822
ERS8682706
ERS8685627
ERS8681184
ERS8687764
ERS8687727
ERS8692932
ERS8689238
ERS8677020
ERS8676646
ERS8687757
ERS8683845
ERS8690049
ERS8689027
ERS8682875
ERS8680324
ERS8686432
ERS8680815
ERS8687523
ERS8687300
ERS8682313
ERS8676518
ERS8681837
ERS8689252
ERS8691812
ERS8687640
ERS8686811
ERS8691669
ERS8676116
ERS8676619
ERS8682953
ERS8681302
ERS8691247
ERS8678452
ERS8691019
ERS8678941
ERS8682329
ERS8684458
ERS8682880
ERS8686029
ERS8676932
ERS8683494
ERS8681510
ERS8689653
ERS8691254
ERS8684154
ERS8675380
ERS8691496
ERS8691469
ERS8679422
ERS8681740
ERS8687629
ERS8684788
ERS8680662
ERS8692451
ERS8688555
ERS8681057
ERS8686793
ERS8678224
ERS8677912
ERS8686305
ERS8676263
ERS8677181
ERS8677165
ERS8687326
ERS8679443
ERS8690761
ERS8688902
ERS8682378
ERS8691268
ERS8679718
ERS8683282
ERS8685765
ERS8685597
ERS8682157
ERS8683889
ERS8678005
ERS8691076
ERS8691400
ERS8681590
ERS8692942
ERS8679025
ERS8678355
ERS8677218
ERS8685892
ERS8690030
ERS8687294
ERS8686690
ERS8692093
ERS8685972
ERS8687899
ERS8677613
ERS8689273
ERS8685114
ERS8680848
ERS8684606
ERS8682016
ERS8686535
ERS8676709
ERS8681365
ERS8687925
ERS8690377
ERS8678214
ERS8691129
ERS8683838
ERS8690067
ERS8688014
ERS8679761
ERS8676243
ERS8681779
ERS8677278
ERS8690811
ERS8691933
ERS8684079
ERS8683708
ERS8684391
ERS8683487
ERS8681148
ERS8675620
ERS8676266
ERS8686993
ERS8689625
ERS8689594
ERS8675571
ERS8677967
ERS8682635
ERS8677438
ERS8675925
ERS8692446
ERS8688685
ERS8681269
ERS8687010
ERS8691693
ERS8687964
ERS8692975
ERS8682497
ERS8676019
ERS8684955
ERS8676028
ERS8689952
ERS8691777
ERS8688243
ERS8679466
ERS8691435
ERS8675314
ERS8676831
ERS8690510
ERS8677946
ERS8688250
ERS8681739
ERS8681506
ERS8680254
ERS8678118
ERS8690214
ERS8691938
ERS8692831
ERS8682947
ERS8681901
ERS8679427
ERS8682247
ERS8676230
ERS8678607
ERS8677780
ERS8689501
ERS8689035
ERS8679515
ERS8685809
ERS8681014
ERS8681673
ERS8680627
ERS8679617
ERS8687202
ERS8682615
ERS8679215
ERS8677281
ERS8679561
ERS8687481
ERS8686776
ERS8690304
ERS8681404
ERS8685898
ERS8682687
ERS8676162
ERS8680266
ERS8675826
ERS8677197
ERS8676149
ERS8683746
ERS8678922
ERS8680184
ERS8689340
ERS8675964
ERS8687582
ERS8675428
ERS8689120
ERS8681632
ERS8688926
ERS8680081
ERS8680793
ERS8691315
ERS8692242
ERS8675910
ERS8681077
ERS8690113
ERS8682404
ERS8682112
ERS8690209
ERS8691065
ERS8690594
ERS8683443
ERS8677505
ERS8692320
ERS8691547
ERS8676014
ERS8685083
ERS8678227
ERS8688043
ERS8686262
ERS8689206
ERS8689233
ERS8677129
ERS8675636
ERS8689865
ERS8688628
ERS8687273
ERS8692478
ERS8692498
ERS8688503
ERS8690389
ERS8676441
ERS8678565
ERS8686736
ERS8678332
ERS8691309
ERS8683357
ERS8684298
ERS8685077
ERS8690522
ERS8690591
ERS8689549
ERS8683014
ERS8685032
ERS8675700
ERS8681086
ERS8676995
ERS8677597
ERS8686707
ERS8686069
ERS8681678
ERS8689094
ERS8681668
ERS8676378
ERS8690157
ERS8684036
ERS8677414
ERS8677086
ERS8684930
ERS8686423
ERS8681880
ERS8679670
ERS8691624
ERS8675396
ERS8682766
ERS8682293
ERS8680893
ERS8676396
ERS8686173
ERS8689760
ERS8683013
ERS8681804
ERS8688968
ERS8690270
ERS8690216
ERS8682650
ERS8675802
ERS8686384
ERS8690231
ERS8689036
ERS8681493
ERS8686079
ERS8683516
ERS8692268
ERS8680085
ERS8681091
ERS8692255
ERS8687292
ERS8676737
ERS8676851
ERS8681130
ERS8692792
ERS8690579
ERS8677355
ERS8689267
ERS8676919
ERS8686608
ERS8689103
ERS8681957
ERS8692911
ERS8685076
ERS8679634
ERS8689259
ERS8685933
ERS8676787
ERS8678963
ERS8679328
ERS8687222
ERS8691660
ERS8691238
ERS8683459
ERS8684375
ERS8684078
ERS8691823
ERS8684847
ERS8675441
ERS8686257
ERS8687627
ERS8684568
ERS8686030
ERS8680584
ERS8684125
ERS8678551
ERS8690595
ERS8691957
ERS8683379
ERS8676483
ERS8677225
ERS8676912
ERS8686065
ERS8680836
ERS8678567
ERS8676978
ERS8686132
ERS8680753
ERS8685843
ERS8681112
ERS8692224
ERS8683904
ERS8685302
ERS8692984
ERS8680610
ERS8690826
ERS8691565
ERS8684909
ERS8687056
ERS8676857
ERS8685845
ERS8678997
ERS8686390
ERS8684654
ERS8686283
ERS8688690
ERS8687988
ERS8690439
ERS8690593
ERS8685700
ERS8685469
ERS8681246
ERS8677315
ERS8679727
ERS8690453
ERS8691791
ERS8687678
ERS8677416
ERS8684721
ERS8677724
ERS8682855
ERS8689642
ERS8675861
ERS8681789
ERS8692417
ERS8689042
ERS8677406
ERS8677451
ERS8682116
ERS8682011
ERS8680876
ERS8677039
ERS8675934
ERS8681281
ERS8688286
ERS8682126
ERS8687436
ERS8690927
ERS8683175
ERS8690692
ERS8686870
ERS8676210
ERS8678740
ERS8676721
ERS8678334
ERS8679930
ERS8680891
ERS8679410
ERS8680136
ERS8682095
ERS8687413
ERS8676381
ERS8678650
ERS8692824
ERS8690740
ERS8677599
ERS8678160
ERS8682493
ERS8681859
ERS8676769
ERS8681656
ERS8680680
ERS8678079
ERS8686783
ERS8693037
ERS8691090
ERS8679613
ERS8691373
ERS8688753
ERS8682151
ERS8679187
ERS8682387
ERS8683819
ERS8679505
ERS8681100
ERS8691900
ERS8687162
ERS8687082
ERS8680455
ERS8690615
ERS8686015
ERS8680667
ERS8677628
ERS8689129
ERS8680052
ERS8691079
ERS8684381
ERS8687226
ERS8692183
ERS8686271
ERS8692119
ERS8686155
ERS8685168
ERS8680372
ERS8687639
ERS8691318
ERS8683695
ERS8686194
ERS8691734
ERS8682647
ERS8691097
ERS8692591
ERS8678732
ERS8685620
ERS8686462
ERS8687620
ERS8683154
ERS8681270
ERS8690172
ERS8682067
ERS8688672
ERS8691383
ERS8678240
ERS8675946
ERS8691717
ERS8675362
ERS8680358
ERS8686266
ERS8692809
ERS8677272
ERS8686351
ERS8676004
ERS8688506
ERS8682816
ERS8690031
ERS8691306
ERS8678181
ERS8680273
ERS8679123
ERS8685681
ERS8679106
ERS8676295
ERS8688346
ERS8684757
ERS8677826
ERS8684667
ERS8683145
ERS8691241
ERS8687750
ERS8685550
ERS8678436
ERS8688238
ERS8689095
ERS8686200
ERS8687380
ERS8683788
ERS8675448
ERS8686329
ERS8690350
ERS8688095
ERS8680779
ERS8686525
ERS8684944
ERS8690713
ERS8684744
ERS8689766
ERS8675994
ERS8692954
ERS8678179
ERS8684270
ERS8684999
ERS8681775
ERS8680998
ERS8686739
ERS8685229
ERS8692894
ERS8687315
ERS8679179
ERS8689969
ERS8685519
ERS8689829
ERS8688191
ERS8680395
ERS8681609
ERS8686202
ERS8681871
ERS8677408
ERS8689622
ERS8679903
ERS8677594
ERS8675401
ERS8677965
ERS8687831
ERS8689963
ERS8677970
ERS8690643
ERS8690886
ERS8678070
ERS8692128
ERS8682473
ERS8686325
ERS8682070
ERS8677202
ERS8678463
ERS8692143
ERS8683626
ERS8689414
ERS8681938
ERS8691204
ERS8678422
ERS8689968
ERS8691606
ERS8677234
ERS8675288
ERS8688334
ERS8689752
ERS8675801
ERS8679436
ERS8676169
ERS8687398
ERS8688836
ERS8679108
ERS8690831
ERS8677821
ERS8687408
ERS8681440
ERS8676521
ERS8691687
ERS8679606
ERS8679779
ERS8691283
ERS8684206
ERS8685674
ERS8683545
ERS8677719
ERS8685238
ERS8684042
ERS8688181
ERS8681410
ERS8686082
ERS8689852
ERS8684448
ERS8679455
ERS8688623
ERS8685109
ERS8685295
ERS8676937
ERS8686953
ERS8679390
ERS8675600
ERS8687788
ERS8679464
ERS8692367
ERS8690716
ERS8691670
ERS8689348
ERS8689128
ERS8684859
ERS8690962
ERS8684870
ERS8686413
ERS8676475
ERS8681438
ERS8688438
ERS8684438
ERS8686749
ERS8678878
ERS8675409
ERS8683360
ERS8684637
ERS8684981
ERS8690706
ERS8677142
ERS8680720
ERS8675596
ERS8682668
ERS8688109
ERS8690013
ERS8680526
ERS8681067
ERS8679085
ERS8688475
ERS8688489
ERS8686643
ERS8680607
ERS8684151
ERS8683885
ERS8685007
ERS8679044
ERS8684906
ERS8681803
ERS8680222
ERS8677472
ERS8685297
ERS8690686
ERS8688639
ERS8687826
ERS8683675
ERS8679856
ERS8681587
ERS8687178
ERS8691720
ERS8675427
ERS8682046
ERS8684910
ERS8677233
ERS8679570
ERS8682522
ERS8680003
ERS8676933
ERS8683359
ERS8675865
ERS8680918
ERS8676768
ERS8675563
ERS8683834
ERS8685829
ERS8692356
ERS8685822
ERS8676645
ERS8687827
ERS8689794
ERS8689099
ERS8692767
ERS8690482
ERS8676072
ERS8682056
ERS8685673
ERS8680907
ERS8679347
ERS8677250
ERS8682444
ERS8682999
ERS8686519
ERS8687028
ERS8688049
ERS8678545
ERS8676574
ERS8689846
ERS8685021
ERS8680490
ERS8682733
ERS8679757
ERS8691498
ERS8679027
ERS8675838
ERS8687556
ERS8677656
ERS8692986
ERS8679879
ERS8690229
ERS8681503
ERS8684616
ERS8688256
ERS8690651
ERS8680732
ERS8682830
ERS8686663
ERS8689399
ERS8676351
ERS8681353
ERS8687865
ERS8677031
ERS8679293
ERS8685441
ERS8678283
ERS8676076
ERS8687593
ERS8684297
ERS8687977
ERS8675393
ERS8691181
ERS8689185
ERS8684408
ERS8689586
ERS8682072
ERS8688195
ERS8675304
ERS8682607
ERS8685558
ERS8690041
ERS8678423
ERS8682382
ERS8690624
ERS8676399
ERS8680284
ERS8690748
ERS8684666
ERS8691077
ERS8691581
ERS8681151
ERS8692000
ERS8682262
ERS8689021
ERS8681640
ERS8675900
ERS8684424
ERS8689917
ERS8692404
ERS8680002
ERS8686137
ERS8680441
ERS8680934
ERS8689425
ERS8677103
ERS8687872
ERS8682054
ERS8679237
ERS8692298
ERS8692442
ERS8685814
ERS8689125
ERS8682339
ERS8687513
ERS8685342
ERS8691146
ERS8687958
ERS8683595
ERS8679755
ERS8686014
ERS8688903
ERS8692991
ERS8677832
ERS8676801
ERS8689485
ERS8676620
ERS8675895
ERS8677603
ERS8689113
ERS8692296
ERS8676775
ERS8680275
ERS8680016
ERS8687172
ERS8675855
ERS8682020
ERS8683573
ERS8677896
ERS8683851
ERS8692570
ERS8677083
ERS8678217
ERS8686789
ERS8686712
ERS8691879
ERS8679984
ERS8678660
ERS8681725
ERS8687562
ERS8679418
ERS8686817
ERS8680119
ERS8690479
ERS8689853
ERS8676537
ERS8685630
ERS8691947
ERS8689170
ERS8690680
ERS8680948
ERS8688719
ERS8692887
ERS8685825
ERS8680060
ERS8680363
ERS8682626
ERS8684939
ERS8687452
ERS8682806
ERS8684230
ERS8680590
ERS8688723
ERS8692575
ERS8679121
ERS8678693
ERS8675876
ERS8691801
ERS8676943
ERS8682174
ERS8692274
ERS8677631
ERS8683703
ERS8684797
ERS8676846
ERS8684559
ERS8678003
ERS8677567
ERS8677541
ERS8684819
ERS8681737
ERS8692279
ERS8675807
ERS8678273
ERS8687609
ERS8677850
ERS8680307
ERS8690697
ERS8684967
ERS8679386
ERS8690838
ERS8676259
ERS8692453
ERS8677889
ERS8691910
ERS8676843
ERS8675432
ERS8675486
ERS8686036
ERS8682616
ERS8685481
ERS8684758
ERS8685775
ERS8676814
ERS8678388
ERS8692291
ERS8679534
ERS8678718
ERS8685564
ERS8687046
ERS8689061
ERS8684040
ERS8692674
ERS8675500
ERS8678962
ERS8689828
ERS8682765
ERS8689955
ERS8677273
ERS8678368
ERS8685274
ERS8685208
ERS8690527
ERS8684552
ERS8683939
ERS8679823
ERS8690105
ERS8690166
ERS8681561
ERS8692518
ERS8679276
ERS8680628
ERS8679094
ERS8681955
ERS8684350
ERS8677736
ERS8681624
ERS8679115
ERS8677638
ERS8683109
ERS8687066
ERS8683434
ERS8684756
ERS8682570
ERS8692001
ERS8691203
ERS8686125
ERS8681351
ERS8679983
ERS8690332
ERS8679548
ERS8690140
ERS8681759
ERS8692055
ERS8675548
ERS8691946
ERS8679610
ERS8682148
ERS8687321
ERS8692925
ERS8680676
ERS8686360
ERS8678375
ERS8687035
ERS8687350
ERS8686921
ERS8679668
ERS8687857
ERS8689539
ERS8685570
ERS8682552
ERS8675799
ERS8682737
ERS8684672
ERS8692981
ERS8688552
ERS8679308
ERS8684455
ERS8686386
ERS8691851
ERS8682351
ERS8679197
ERS8678890
ERS8688366
ERS8683591
ERS8689028
ERS8684694
ERS8692732
ERS8685024
ERS8684991
ERS8689796
ERS8680954
ERS8686655
ERS8684833
ERS8678253
ERS8688402
ERS8689914
ERS8679156
ERS8688546
ERS8682870
ERS8683804
ERS8690101
ERS8681321
ERS8680867
ERS8687213
ERS8686533
ERS8687860
ERS8676642
ERS8692486
ERS8675461
ERS8688645
ERS8692485
ERS8679902
ERS8681863
ERS8676031
ERS8683727
ERS8686710
ERS8684565
ERS8691952
ERS8683323
ERS8686248
ERS8691060
ERS8677977
ERS8692032
ERS8681252
ERS8691768
ERS8682906
ERS8688129
ERS8677186
ERS8679817
ERS8687992
ERS8690182
ERS8680211
ERS8682361
ERS8679874
ERS8687689
ERS8683424
ERS8692030
ERS8682103
ERS8685925
ERS8676129
ERS8683654
ERS8680270
ERS8676303
ERS8684840
ERS8685947
ERS8675340
ERS8690221
ERS8691924
ERS8687681
ERS8686426
ERS8683157
ERS8688382
ERS8678372
ERS8692122
ERS8688535
ERS8684590
ERS8681088
ERS8686556
ERS8686516
ERS8681840
ERS8687009
ERS8681452
ERS8685831
ERS8691824
ERS8675625
ERS8692285
ERS8687930
ERS8685203
ERS8681681
ERS8689636
ERS8678846
ERS8679465
ERS8688816
ERS8680816
ERS8689254
ERS8691837
ERS8683995
ERS8683555
ERS8681794
ERS8688204
ERS8686190
ERS8691514
ERS8682818
ERS8683712
ERS8683163
ERS8678645
ERS8689835
ERS8687357
ERS8683787
ERS8680189
ERS8691719
ERS8679789
ERS8675445
ERS8683114
ERS8688966
ERS8691654
ERS8683162
ERS8687412
ERS8680943
ERS8683368
ERS8686225
ERS8689578
ERS8689349
ERS8690631
ERS8678897
ERS8682198
ERS8678353
ERS8681559
ERS8689936
ERS8675597
ERS8681001
ERS8687025
ERS8682632
ERS8680755
ERS8688515
ERS8675933
ERS8689856
ERS8676167
ERS8686197
ERS8684325
ERS8676966
ERS8675301
ERS8680620
ERS8686893
ERS8685273
ERS8688004
ERS8684945
ERS8685594
ERS8687325
ERS8686647
ERS8691503
ERS8679368
ERS8683062
ERS8684965
ERS8684498
ERS8676336
ERS8689200
ERS8680039
ERS8689224
ERS8680436
ERS8687923
ERS8683678
ERS8692829
ERS8692040
ERS8684683
ERS8685951
ERS8691462
ERS8675533
ERS8681634
ERS8681149
ERS8677862
ERS8682467
ERS8688873
ERS8676757
ERS8690936
ERS8686600
ERS8687417
ERS8677972
ERS8678298
ERS8689570
ERS8676154
ERS8689972
ERS8688749
ERS8691001
ERS8684799
ERS8691205
ERS8691544
ERS8690874
ERS8687152
ERS8691193
ERS8688387
ERS8683279
ERS8685721
ERS8693038
ERS8692148
ERS8689543
ERS8684510
ERS8682872
ERS8690128
ERS8678182
ERS8687176
ERS8687257
ERS8678945
ERS8678390
ERS8681479
ERS8688720
ERS8676480
ERS8691111
ERS8692779
ERS8678643
ERS8676845
ERS8684719
ERS8680958
ERS8678321
ERS8684494
ERS8685425
ERS8677249
ERS8692192
ERS8690583
ERS8689005
ERS8691220
ERS8689133
ERS8679821
ERS8680215
ERS8683624
ERS8677584
ERS8692344
ERS8682680
ERS8678086
ERS8676808
ERS8681539
ERS8682633
ERS8686043
ERS8681290
ERS8691866
ERS8684548
ERS8684365
ERS8686629
ERS8683293
ERS8675446
ERS8689122
ERS8682974
ERS8690750
ERS8679711
ERS8691589
ERS8681816
ERS8688146
ERS8690803
ERS8690970
ERS8690328
ERS8680562
ERS8676796
ERS8683642
ERS8675776
ERS8683505
ERS8681022
ERS8691579
ERS8682840
ERS8675809
ERS8675354
ERS8690082
ERS8675435
ERS8681699
ERS8691989
ERS8680606
ERS8682673
ERS8681004
ERS8690313
ERS8681947
ERS8689583
ERS8686876
ERS8679978
ERS8675468
ERS8689053
ERS8687585
ERS8685393
ERS8676660
ERS8691683
ERS8687869
ERS8678946
ERS8677256
ERS8687334
ERS8683084
ERS8684263
ERS8688421
ERS8679627
ERS8676009
ERS8675439
ERS8678215
ERS8676884
ERS8676687
ERS8683981
ERS8677497
ERS8678603
ERS8682487
ERS8685672
ERS8689540
ERS8684091
ERS8689360
ERS8689836
ERS8679064
ERS8682284
ERS8677858
ERS8680450
ERS9114171
ERS9121067
ERS9112309
ERS9106462
ERS9113348
ERS9121399
ERS9117314
ERS9120543
ERS9115185
ERS9120480
ERS9118539
ERS9113520
ERS9122672
ERS9108224
ERS9120192
ERS9111437
ERS9117207
ERS9110882
ERS9114693
ERS9117776
ERS9117514
ERS9119513
ERS9122039
ERS9108172
ERS9118541
ERS9111274
ERS9110259
ERS9120577
ERS9115000
ERS9108405
ERS9120123
ERS9113220
ERS9113405
ERS9108433
ERS9114795
ERS9119432
ERS9121363
ERS9110955
ERS9115647
ERS9113213
ERS9118496
ERS9119283
ERS9112397
ERS9115857
ERS9118307
ERS9122623
ERS9108763
ERS9117238
ERS9110874
ERS9108685
ERS9119190
ERS9118771
ERS9113761
ERS9119266
ERS9118198
ERS9106921
ERS9119688
ERS9109900
ERS9106408
ERS9108252
ERS9113086
ERS9109957
ERS9120472
ERS9110630
ERS9109311
ERS9113280
ERS9111401
ERS9117627
ERS9110103
ERS9120083
ERS9111739
ERS9113224
ERS9109652
ERS9108932
ERS9106202
ERS9110532
ERS9116718
ERS9109893
ERS9112726
ERS9115093
ERS9109398
ERS9108027
ERS9113060
ERS9116562
ERS9115002
ERS9113371
ERS9123100
ERS9113539
ERS9111245
ERS9116661
ERS9109537
ERS9118119
ERS9111631
ERS9122126
ERS9122060
ERS9118884
ERS9117191
ERS9122538
ERS9113734
ERS9119200
ERS9116782
ERS9106213
ERS9120532
ERS9115440
ERS9108771
ERS9115794
ERS9107036
ERS9116986
ERS9107705
ERS9121182
ERS9114961
ERS9122308
ERS9112630
ERS9114523
ERS9108168
ERS9118442
ERS9114167
ERS9112417
ERS9108840
ERS9116095
ERS9117065
ERS9119583
ERS9106542
ERS9106275
ERS9116347
ERS9111675
ERS9110907
ERS9112407
ERS9113462
ERS9119287
ERS9119153
ERS9106399
ERS9115208
ERS9117222
ERS9119252
ERS9110112
ERS9112543
ERS9108079
ERS9109260
ERS9120255
ERS9113399
ERS9113860
ERS9106479
ERS9117149
ERS9107179
ERS9117462
ERS9114670
ERS9111535
ERS9118287
ERS9114535
ERS9107398
ERS9120195
ERS9120562
ERS9109462
ERS9111175
ERS9119817
ERS9113947
ERS9120485
ERS9122566
ERS9116300
ERS9116750
ERS9117233
ERS9122694
ERS9114248
ERS9115897
ERS9111786
ERS9111354
ERS9108190
ERS9108197
ERS9109810
ERS9115319
ERS9106880
ERS9117475
ERS9108383
ERS9121941
ERS9119845
ERS9114641
ERS9112533
ERS9114012
ERS9121395
ERS9107310
ERS9122374
ERS9108402
ERS9111190
ERS9119694
ERS9122570
ERS9117771
ERS9116374
ERS9114075
ERS9108680
ERS9120154
ERS9109010
ERS9120366
ERS9108247
ERS9122540
ERS9122748
ERS9110406
ERS9111841
ERS9119352
ERS9106544
ERS9116240
ERS9106687
ERS9116329
ERS9111569
ERS9119945
ERS9118406
ERS9118503
ERS9122823
ERS9119187
ERS9114066
ERS9109968
ERS9120452
ERS9119828
ERS9108319
ERS9112808
ERS9120573
ERS9108980
ERS9110964
ERS9117275
ERS9113712
ERS9106598
ERS9120524
ERS9120257
ERS9110392
ERS9112634
ERS9111429
ERS9107467
ERS9116624
ERS9108815
ERS9113581
ERS9111165
ERS9118840
ERS9118044
ERS9107908
ERS9117886
ERS9119219
ERS9120604
ERS9107123
ERS9110394
ERS9109867
ERS9121479
ERS9109237
ERS9110687
ERS9117551
ERS9119457
ERS9113925
ERS9111179
ERS9112498
ERS9108670
ERS9109082
ERS9110119
ERS9108077
ERS9116802
ERS9114295
ERS9121285
ERS9110489
ERS9113171
ERS9120368
ERS9120061
ERS9111607
ERS9110105
ERS9117280
ERS9108063
ERS9109695
ERS9109635
ERS9121586
ERS9109887
ERS9122655
ERS9111180
ERS9122084
ERS9119115
ERS9114371
ERS9114365
ERS9116211
ERS9114032
ERS9108594
ERS9121365
ERS9106718
ERS9118153
ERS9111046
ERS9110536
ERS9116328
ERS9119290
ERS9113050
ERS9122351
ERS9109403
ERS9121704
ERS9115312
ERS9113499
ERS9113452
ERS9109806
ERS9109931
ERS9122665
ERS9118997
ERS9119889
ERS9112322
ERS9118154
ERS9107239
ERS9121959
ERS9107450
ERS9120396
ERS9108760
ERS9121531
ERS9121886
ERS9111819
ERS9117365
ERS9114543
ERS9118037
ERS9122774
ERS9110555
ERS9107104
ERS9117282
ERS9116188
ERS9118859
ERS9107402
ERS9113533
ERS9113113
ERS9110830
ERS9110140
ERS9113846
ERS9106906
ERS9116217
ERS9113008
ERS9108729
ERS9108210
ERS9120554
ERS9119766
ERS9115907
ERS9113791
ERS9111510
ERS9116315
ERS9117244
ERS9115094
ERS9113688
ERS9118991
ERS9109436
ERS9116430
ERS9120460
ERS9110595
ERS9121129
ERS9121147
ERS9108922
ERS9111965
ERS9113047
ERS9122778
ERS9111847
ERS9114395
ERS9115930
ERS9109826
ERS9109903
ERS9114592
ERS9114999
ERS9113902
ERS9107440
ERS9114079
ERS9109179
ERS9117448
ERS9111890
ERS9114835
ERS9117986
ERS9115090
ERS9108418
ERS9116310
ERS9115618
ERS9122569
ERS9112287
ERS9109057
ERS9108026
ERS9120026
ERS9117134
ERS9115698
ERS9115049
ERS9115067
ERS9109807
ERS9122755
ERS9108807
ERS9115353
ERS9119771
ERS9113395
ERS9111178
ERS9115742
ERS9117729
ERS9119630
ERS9107211
ERS9121197
ERS9111263
ERS9117446
ERS9121171
ERS9119597
ERS9112474
ERS9120043
ERS9113243
ERS9113064
ERS9121879
ERS9115162
ERS9115010
ERS9107114
ERS9120659
ERS9110159
ERS9106822
ERS9110187
ERS9117844
ERS9114965
ERS9117384
ERS9108189
ERS9122599
ERS9110504
ERS9116817
ERS9121413
ERS9118163
ERS9118376
ERS9108731
ERS9117432
ERS9115579
ERS9111011
ERS9116142
ERS9108679
ERS9107687
ERS9122763
ERS9116721
ERS9106440
ERS9121644
ERS9118388
ERS9113197
ERS9114362
ERS9122178
ERS9110455
ERS9118444
ERS9107385
ERS9116639
ERS9114814
ERS9109452
ERS9107721
ERS9109345
ERS9117041
ERS9108663
ERS9113901
ERS9106400
ERS9119431
ERS9106621
ERS9112323
ERS9116603
ERS9108712
ERS9115024
ERS9106592
ERS9112045
ERS9113542
ERS9109020
ERS9113882
ERS9115768
ERS9118665
ERS9116051
ERS9114021
ERS9120375
ERS9115346
ERS9119122
ERS9106188
ERS9115006
ERS9117608
ERS9118955
ERS9118960
ERS9111065
ERS9109265
ERS9106451
ERS9119149
ERS9114749
ERS9107051
ERS9118881
ERS9114210
ERS9109674
ERS9118677
ERS9122653
ERS9119539
ERS9113718
ERS9116568
ERS9111265
ERS9117569
ERS9118911
ERS9116791
ERS9109883
ERS9114854
ERS9119949
ERS9114595
ERS9116876
ERS9114134
ERS9113031
ERS9107660
ERS9115731
ERS9113830
ERS9121663
ERS9110620
ERS9109318
ERS9121145
ERS9111837
ERS9109950
ERS9118716
ERS9107863
ERS9111293
ERS9115620
ERS9114065
ERS9116084
ERS9121100
ERS9113733
ERS9116101
ERS9112870
ERS9111310
ERS9113550
ERS9111097
ERS9121414
ERS9111904
ERS9122656
ERS9121682
ERS9122952
ERS9109854
ERS9121122
ERS9119831
ERS9118578
ERS9122061
ERS9120103
ERS9121806
ERS9109450
ERS9119323
ERS9116274
ERS9113568
ERS9109439
ERS9112740
ERS9107664
ERS9112941
ERS9115355
ERS9120444
ERS9107340
ERS9109150
ERS9112001
ERS9106757
ERS9121500
ERS9111051
ERS9111746
ERS9109654
ERS9112350
ERS9121878
ERS9109190
ERS9111414
ERS9122499
ERS9113071
ERS9112643
ERS9108471
ERS9110247
ERS9108304
ERS9112463
ERS9109935
ERS9115782
ERS9121360
ERS9119549
ERS9116805
ERS9115755
ERS9109936
ERS9118254
ERS9106975
ERS9119347
ERS9111216
ERS9117363
ERS9118485
ERS9111516
ERS9108659
ERS9109963
ERS9110729
ERS9118023
ERS9122134
ERS9110868
ERS9112887
ERS9108359
ERS9106367
ERS9113347
ERS9119901
ERS9116781
ERS9113196
ERS9109217
ERS9114367
ERS9119767
ERS9110899
ERS9120710
ERS9114656
ERS9115120
ERS9113324
ERS9115762
ERS9121958
ERS9109619
ERS9117938
ERS9111022
ERS9116277
ERS9115251
ERS9108353
ERS9109913
ERS9114375
ERS9113537
ERS9112799
ERS9111781
ERS9109649
ERS9119980
ERS9107382
ERS9272584
ERS9281755
ERS9278663
ERS9284794
ERS9270337
ERS9279854
ERS9273075
ERS9256139
ERS9251739
ERS9282182
ERS9267320
ERS9270165
ERS9270172
ERS9266961
ERS9279743
ERS9271552
ERS9260006
ERS9272705
ERS9283609
ERS9265561
ERS9270787
ERS9283619
ERS9287920
ERS9277164
ERS9275560
ERS9258017
ERS9290327
ERS9263406
ERS9266351
ERS9287918
ERS9281634
ERS9285883
ERS9279037
ERS9261287
ERS9257459
ERS9271343
ERS9278521
ERS9258069
ERS9270105
ERS9269968
ERS9281394
ERS9279355
ERS9260343
ERS9252980
ERS9255105
ERS9267513
ERS9259992
ERS9280858
ERS9269765
ERS9278712
ERS9264487
ERS9268326
ERS9280557
ERS9268550
ERS9261505
ERS9289735
ERS9274079
ERS9288133
ERS9279767
ERS9268354
ERS9275907
ERS9263705
ERS9284904
ERS9259579
ERS9268191
ERS9284243
ERS9273287
ERS9264926
ERS9277804
ERS9257346
ERS9256673
ERS9274382
ERS9287024
ERS9279323
ERS9284933
ERS9280699
ERS9278560
ERS9274219
ERS9264756
ERS9259726
ERS9267571
ERS9265608
ERS9283650
ERS9260829
ERS9264526
ERS9272885
ERS9277749
ERS9289935
ERS9253098
ERS9275093
ERS9259757
ERS9278165
ERS9260618
ERS9273011
ERS9267280
ERS9263454
ERS9275676
ERS9270819
ERS9264388
ERS9260779
ERS9263117
ERS9282391
ERS9253600
ERS9254415
ERS9274397
ERS9256790
ERS9263568
ERS9290314
ERS9286536
ERS9279293
ERS9280614
ERS9277419
ERS9256030
ERS9254920
ERS9272050
ERS9253231
ERS9272938
ERS9283847
ERS9255089
ERS9282880
ERS9265869
ERS9261752
ERS9255422
ERS9264972
ERS9263019
ERS9259576
ERS9257818
ERS9265230
ERS9261725
ERS9282161
ERS9278530
ERS9273836
ERS9258371
ERS9283323
ERS9261829
ERS9285500
ERS9286885
ERS9278522
ERS9253421
ERS9277359
ERS9273891
ERS9280957
ERS9261422
ERS9288231
ERS9262683
ERS9260880
ERS9265612
ERS9269468
ERS9256092
ERS9251667
ERS9258510
ERS9276082
ERS9270760
ERS9256209
ERS9262706
ERS9281914
ERS9253118
ERS9265553
ERS9271691
ERS9270861
ERS9286018
ERS9264491
ERS9261786
ERS9258266
ERS9287110
ERS9289232
ERS9287542
ERS9273830
ERS9280497
ERS9263642
ERS9266250
ERS9274282
ERS9273505
ERS9279801
ERS9288245
ERS9256118
ERS9251530
ERS9260658
ERS9281571
ERS9287980
ERS9255017
ERS9284214
ERS9285042
ERS9289253
ERS9285852
ERS9290406
ERS9286176
ERS9281896
ERS9283142
ERS10261106
ERS9263449
ERS9286059
ERS9255875
ERS9283272
ERS9281625
ERS9288298
ERS9271726
ERS9279407
ERS9288020
ERS9265381
ERS9274709
ERS9286544
ERS9280901
ERS9278083
ERS9278946
ERS9283397
ERS9278504
ERS9261624
ERS9258209
ERS9254258
ERS9260914
ERS9264595
ERS9254370
ERS9288322
ERS9270320
ERS9251601
ERS9285649
ERS9269959
ERS9287312
ERS9283584
ERS9271997
ERS9288254
ERS9273814
ERS9278377
ERS9253539
ERS9255159
ERS9257704
ERS9266757
ERS9287268
ERS9277138
ERS9277650
ERS9253607
ERS9258703
ERS9254736
ERS9274660
ERS9265864
ERS9277710
ERS9277697
ERS9275034
ERS9269689
ERS9262123
ERS9263249
ERS9265666
ERS9254617
ERS9268760
ERS9282188
ERS9287922
ERS9258360
ERS9273128
ERS9272807
ERS9281140
ERS9282838
ERS9269525
ERS9273061
ERS9265595
ERS9279582
ERS9287927
ERS9272106
ERS9286485
ERS9273343
ERS9267913
ERS9286004
ERS9283073
ERS9279038
ERS9256756
ERS9265793
ERS9270678
ERS9287069
ERS9284157
ERS9282887
ERS9268424
ERS9267009
ERS9258706
ERS9280241
ERS9263802
ERS9280352
ERS9286942
ERS9268594
ERS9277247
ERS9267445
ERS9271137
ERS9257332
ERS9283123
ERS9261895
ERS9264486
ERS9255672
ERS9283771
ERS9255413
ERS9268340
ERS9288620
ERS9262429
ERS9257345
ERS9274873
ERS9261585
ERS9288362
ERS9267608
ERS9272814
ERS9267423
ERS9283062
ERS9261328
ERS9261015
ERS9275581
ERS9251742
ERS9274611
ERS9265290
ERS9251512
ERS9261403
ERS9285321
ERS9264255
ERS9259706
ERS9266738
ERS9281151
ERS9261323
ERS9287122
ERS9264767
ERS9277134
ERS9280438
ERS9267502
ERS9255901
ERS9265592
ERS9285710
ERS9267493
ERS9269066
ERS9277520
ERS9289683
ERS9258759
ERS9272873
ERS9258049
ERS9254288
ERS9278973
ERS9258336
ERS9263674
ERS9264359
ERS9263119
ERS9275681
ERS9252953
ERS9284310
ERS9257736
ERS9276519
ERS9267840
ERS9257708
ERS9273621
ERS9274471
ERS9283586
ERS9281485
ERS9268133
ERS9269504
ERS9272784
ERS9285840
ERS9287144
ERS9263546
ERS9289671
ERS9284185
ERS9255853
ERS9264076
ERS9253175
ERS9283943
ERS9269709
ERS9279343
ERS9276118
ERS9285733
ERS9275632
ERS9280743
ERS9258935
ERS9274887
ERS9274538
ERS9257885
ERS9268768
ERS9275337
ERS9274485
ERS9283959
ERS9263794
ERS9278903
ERS9285807
ERS9285528
ERS9282692
ERS9288270
ERS9262050
ERS9271694
ERS9265092
ERS9269427
ERS9278980
ERS9277773
ERS9259464
ERS9285507
ERS9284940
ERS9265370
ERS9267377
ERS9284397
ERS9254817
ERS9254925
ERS9268533
ERS9287103
ERS9256604
ERS9266318
ERS9281065
ERS9280682
ERS9278572
ERS9276855
ERS9275742
ERS9254449
ERS9286858
ERS9287628
ERS9254107
ERS9254709
ERS9273114
ERS9252956
ERS9278340
ERS9261163
ERS9263389
ERS9273787
ERS9285411
ERS9266278
ERS9263082
ERS9283703
ERS9268832
ERS9271195
ERS9289952
ERS9288316
ERS9267920
ERS9271795
ERS9286198
ERS9260354
ERS9255036
ERS9267876
ERS9277462
ERS9275054
ERS9265372
ERS9284235
ERS9264484
ERS9254587
ERS9272316
ERS9278514
ERS9271030
ERS9286022
ERS9262396
ERS9262236
ERS9272220
ERS9280510
ERS9263871
ERS9260439
ERS9267744
ERS9263357
ERS9277190
ERS9271324
ERS9287337
ERS9287595
ERS9278893
ERS9253264
ERS9281660
ERS9253666
ERS9277718
ERS9290090
ERS9257899
ERS9279842
ERS9286208
ERS9287045
ERS9280057
ERS9288286
ERS9271652
ERS9277347
ERS9289433
ERS9267623
ERS9272898
ERS9274052
ERS9270597
ERS9256145
ERS9263217
ERS9285755
ERS9276216
ERS9255273
ERS9270836
ERS9263881
ERS9261132
ERS9253784
ERS9288446
ERS9276218
ERS9282693
ERS9285223
ERS9256081
ERS9270261
ERS9285533
ERS9264768
ERS9262872
ERS9271862
ERS9266112
ERS9276956
ERS9270295
ERS9258087
ERS9268641
ERS9271064
ERS9252889
ERS9273973
ERS9284346
ERS9255727
ERS9287366
ERS9277837
ERS9282487
ERS9279054
ERS9262134
ERS9255437
ERS9287106
ERS9287676
ERS9258836
ERS9279095
ERS9259204
ERS9259746
ERS9286980
ERS9260035
ERS9266812
ERS9275000
ERS9271747
ERS9289849
ERS9278286
ERS9287297
ERS9290129
ERS9278162
ERS9282348
ERS9256402
ERS9272902
ERS9266465
ERS9265085
ERS9272452
ERS9281984
ERS9277723
ERS9276499
ERS9257465
ERS9268909
ERS9264827
ERS9286784
ERS9262112
ERS9259955
ERS9288112
ERS9268367
ERS9257964
ERS9271534
ERS9278449
ERS9254128
ERS9287892
ERS9269300
ERS9261772
ERS9277437
ERS9253251
ERS9269463
ERS9265995
ERS9279053
ERS9266262
ERS9267855
ERS9272248
ERS9288222
ERS9281589
ERS9281387
ERS9280812
ERS9263932
ERS9272203
ERS9271344
ERS9254072
ERS9288580
ERS9264982
ERS9253793
ERS9276079
ERS9288984
ERS9259126
ERS9288912
ERS9275790
ERS9277177
ERS9254604
ERS9262166
ERS9278738
ERS9271611
ERS9272402
ERS9254774
ERS9260017
ERS9253193
ERS9284433
ERS9259440
ERS9256110
ERS9288462
ERS9270882
ERS9270876
ERS9264047
ERS9282902
ERS9274170
ERS9258084
ERS9283396
ERS9274830
ERS9276809
ERS9264240
ERS9287691
ERS9276984
ERS9251606
ERS9285205
ERS9273282
ERS9277436
ERS9285323
ERS9276040
ERS9286024
ERS9277340
ERS9266711
ERS9283599
ERS9268774
ERS9280674
ERS9260530
ERS9279206
ERS9280450
ERS9263218
ERS9288697
ERS9278354
ERS9290146
ERS9278217
ERS9265036
ERS9255301
ERS9289823
ERS9255113
ERS9269195
ERS9258621
ERS9264555
ERS9272109
ERS9256818
ERS9280312
ERS9253582
ERS9278877
ERS9253994
ERS9285498
ERS9288382
ERS9267678
ERS9264703
ERS9284992
ERS9263861
ERS9257750
ERS9259450
ERS9272603
ERS9260222
ERS9268056
ERS9286009
ERS9287526
ERS9274120
ERS9289201
ERS9259823
ERS9277051
ERS9285548
ERS9288802
ERS9281989
ERS9281117
ERS9277978
ERS9272082
ERS9289771
ERS9286592
ERS9259238
ERS9288497
ERS9256187
ERS9283661
ERS9264077
ERS9284683
ERS9259717
ERS9272486
ERS9288219
ERS9282153
ERS9264802
ERS9265293
ERS9270960
ERS9268275
ERS9277304
ERS9274058
ERS9263787
ERS9283487
ERS9275590
ERS9267385
ERS9269819
ERS9260066
ERS9255280
ERS9265693
ERS9281190
ERS9275320
ERS9255293
ERS9278681
ERS9288444
ERS9286421
ERS9280698
ERS9278922
ERS9269002
ERS9279135
ERS9259754
ERS9276201
ERS9290110
ERS9254648
ERS9263797
ERS9279112
ERS9283933
ERS9285081
ERS9255666
ERS9287858
ERS9281036
ERS9262944
ERS9269793
ERS9266717
ERS9263894
ERS9263982
ERS9283276
ERS9281183
ERS9268987
ERS9272728
ERS9279577
ERS9259748
ERS9269839
ERS9257773
ERS9253511
ERS9280026
ERS9257526
ERS9266589
ERS9276606
ERS9268584
ERS9269645
ERS9288909
ERS9283203
ERS9274057
ERS9253196
ERS9256049
ERS9279942
ERS9288688
ERS9285024
ERS9256105
ERS9286656
ERS9284667
ERS9272785
ERS9264609
ERS9261241
ERS9279057
ERS9266572
ERS9284480
ERS9261695
ERS9276424
ERS9274610
ERS9259803
ERS9257808
ERS9255913
ERS9280037
ERS9276455
ERS9264371
ERS9286959
ERS9275348
ERS9266118
ERS9289567
ERS9257751
ERS9282354
ERS9279779
ERS9269478
ERS9275180
ERS9286806
ERS9265774
ERS9283633
ERS9269896
ERS9276200
ERS9287390
ERS9281783
ERS9288484
ERS9261491
ERS9281088
ERS9277445
ERS9274594
ERS9283115
ERS9289059
ERS9271641
ERS9277471
ERS9280984
ERS9290435
ERS9267119
ERS9288111
ERS9260793
ERS9255406
ERS9267874
ERS9285669
ERS9261927
ERS9284358
ERS9280784
ERS9265050
ERS9269988
ERS9253863
ERS9282686
ERS9262261
ERS9262005
ERS9286015
ERS9285720
ERS9266673
ERS9258080
ERS9271849
ERS9284560
ERS9269519
ERS9279069
ERS9261781
ERS9264250
ERS9270057
ERS9284464
ERS9281913
ERS9271377
ERS9275620
ERS9278084
ERS9253284
ERS9257579
ERS9258462
ERS9262777
ERS9283444
ERS9288742
ERS9273695
ERS9278183
ERS9288732
ERS9286230
ERS9253442
ERS9253027
ERS9272232
ERS9265205
ERS9286185
ERS9257492
ERS9271883
ERS9275402
ERS9278053
ERS9288374
ERS9263054
ERS10337121
ERS10274268
ERS10274503
ERS10323966
ERS10334965
ERS10334210
ERS10316312
ERS10340948
ERS10285722
ERS10265422
ERS10314908
ERS10278787
ERS10294398
ERS10308516
ERS10327148
ERS10285651
ERS10282890
ERS10277738
ERS10338283
ERS10300325
ERS10330515
ERS10273713
ERS10278757
ERS10331504
ERS10261265
ERS10268078
ERS10257647
ERS10333936
ERS10300224
ERS10256590
ERS10272883
ERS10276025
ERS10302705
ERS10275701
ERS10333606
ERS10263175
ERS10253070
ERS10280038
ERS10294354
ERS10336478
ERS10274046
ERS10320135
ERS10289016
ERS10305440
ERS10318026
ERS10291441
ERS10249243
ERS10269486
ERS10298630
ERS10325971
ERS10253116
ERS10277833
ERS10336088
ERS10280058
ERS10328464
ERS10260418
ERS10311005
ERS10333325
ERS10269642
ERS10249080
ERS10311372
ERS10264005
ERS10283594
ERS10263418
ERS10295488
ERS10283205
ERS10277805
ERS10319915
ERS10310974
ERS10256713
ERS10276247
ERS10253833
ERS10261027
ERS10275044
ERS10301050
ERS10270707
ERS10321820
ERS10286146
ERS10311347
ERS10320764
ERS10262824
ERS10316579
ERS10335968
ERS10266664
ERS10328049
ERS10328531
ERS10293418
ERS10322897
ERS10328692
ERS10300295
ERS10343013
ERS10327845
ERS10299402
ERS10324763
ERS10255388
ERS10306244
ERS10261423
ERS10253075
ERS10257133
ERS10287617
ERS10277831
ERS10261288
ERS10343842
ERS10280192
ERS10304814
ERS10298822
ERS10287488
ERS10330311
ERS10334774
ERS10344149
ERS10319191
ERS10320015
ERS10335663
ERS10313474
ERS10338971
ERS10264127
ERS10325682
ERS10329941
ERS10286795
ERS10337358
ERS10326631
ERS10317589
ERS10262446
ERS10292585
ERS10268293
ERS10281982
ERS10268539
ERS10273202
ERS10333745
ERS10294322
ERS10332136
ERS10282460
ERS10306692
ERS10286894
ERS10324033
ERS10290635
ERS10320792
ERS10226044
ERS10313414
ERS10342280
ERS10268855
ERS10285944
ERS10320151
ERS10329500
ERS10298460
ERS10283018
ERS10256751
ERS10249776
ERS10287124
ERS10299453
ERS10253074
ERS10257372
ERS10312457
ERS10328500
ERS10340254
ERS10340245
ERS10280684
ERS10290116
ERS10304527
ERS10317969
ERS10259423
ERS10334092
ERS10283066
ERS10284247
ERS10319986
ERS10292797
ERS10294836
ERS10324459
ERS10293971
ERS10323369
ERS10258389
ERS10265972
ERS10249846
ERS10265083
ERS10319131
ERS10312371
ERS10342483
ERS10326847
ERS10313262
ERS10255234
ERS10330136
ERS10338201
ERS10315755
ERS10260148
ERS10336114
ERS10284308
ERS10256806
ERS10266347
ERS10286358
ERS10341114
ERS10288293
ERS10315137
ERS10324730
ERS10303443
ERS10339881
ERS10296922
ERS10275340
ERS10287930
ERS10343134
ERS10328355
ERS10322798
ERS10334958
ERS10254052
ERS10342063
ERS10263222
ERS10267003
ERS10264194
ERS10279429
ERS10334736
ERS10253693
ERS10323506
ERS10327346
ERS10301230
ERS10324540
ERS10253813
ERS10292793
ERS10332858
ERS10260230
ERS10308924
ERS11590379
ERS10333334
ERS10327450
ERS10307692
ERS10343515
ERS10337890
ERS10332057
ERS10315965
ERS10291548
ERS10311216
ERS10252546
ERS10256058
ERS10342667
ERS10258666
ERS10306576
ERS10341144
ERS10343708
ERS10279865
ERS10322626
ERS10330860
ERS10310711
ERS10328148
ERS10287098
ERS10343461
ERS10316953
ERS10320267
ERS10277942
ERS10298947
ERS10286794
ERS10339673
ERS10321032
ERS10263644
ERS10298450
ERS10260911
ERS10278785
ERS10269604
ERS10321184
ERS10264367
ERS10306516
ERS10277240
ERS10267674
ERS10280577
ERS10268299
ERS10337223
ERS10291518
ERS10300680
ERS10295568
ERS10329685
ERS10260666
ERS10314292
ERS10287865
ERS10331718
ERS10268788
ERS10324201
ERS10302760
ERS10339508
ERS10290113
ERS10344176
ERS10258419
ERS10322913
ERS10288731
ERS10275099
ERS10314189
ERS10315811
ERS10298451
ERS10252090
ERS10326695
ERS10338071
ERS10316083
ERS10320260
ERS10313154
ERS10267606
ERS10286862
ERS10253646
ERS10290270
ERS10300469
ERS10292634
ERS10327470
ERS10295037
ERS10286221
ERS10281293
ERS10249340
ERS10333644
ERS10313758
ERS10279362
ERS10269125
ERS10269151
ERS10260937
ERS10267884
ERS10287104
ERS10303054
ERS10313820
ERS10276242
ERS10263098
ERS10255813
ERS10265811
ERS10265227
ERS10292486
ERS10329993
ERS10342196
ERS10305759
ERS10312565
ERS10274936
ERS10325568
ERS10267184
ERS10337357
ERS10302668
ERS10271636
ERS10331731
ERS10279505
ERS10284348
ERS10258346
ERS10296162
ERS10302279
ERS10295723
ERS10340290
ERS10257231
ERS10270565
ERS10252590
ERS10321311
ERS10309771
ERS10265797
ERS10318646
ERS10292670
ERS10311512
ERS10318826
ERS10266333
ERS10270584
ERS10302593
ERS10296953
ERS10326918
ERS10334347
ERS10300524
ERS10316245
ERS10309082
ERS10266337
ERS10273746
ERS10311637
ERS10296422
ERS10312045
ERS10255143
ERS10293768
ERS10337969
ERS10288388
ERS10313819
ERS10313910
ERS10342197
ERS10289550
ERS10264279
ERS10264639
ERS10308792
ERS10325113
ERS10300642
ERS10330763
ERS10259491
ERS10312518
ERS10294123
ERS10300017
ERS10254704
ERS10265170
ERS10317390
ERS10279750
ERS10298440
ERS10327533
ERS10266097
ERS10325803
ERS10318005
ERS10273916
ERS10333243
ERS10314671
ERS10324929
ERS10331514
ERS10252386
ERS10337227
ERS10284429
ERS10331966
ERS10341582
ERS10278190
ERS10320756
ERS10334368
ERS10280909
ERS10282792
ERS10285205
ERS10283982
ERS10316280
ERS10283551
ERS10274442
ERS10280179
ERS10299499
ERS10271024
ERS10340284
ERS10262997
ERS10295368
ERS10318467
ERS10286415
ERS10335930
ERS10274386
ERS10289017
ERS10317975
ERS10311598
ERS10281493
ERS10262490
ERS10300320
ERS10277360
ERS10282535
ERS10231644
ERS10336453
ERS10310255
ERS10321403
ERS10286173
ERS10296993
ERS10267825
ERS10267403
ERS10322040
ERS10327883
ERS10267604
ERS10329956
ERS10274303
ERS10285189
ERS10311925
ERS10264584
ERS10288595
ERS10267521
ERS10321585
ERS10306205
ERS10315408
ERS10325380
ERS10253529
ERS10263770
ERS10336587
ERS10268098
ERS10317622
ERS10317987
ERS10271990
ERS10330347
ERS10270312
ERS10339433
ERS10297659
ERS10270427
ERS10323649
ERS10267430
ERS10316319
ERS10288717
ERS10283659
ERS10324130
ERS10327951
ERS10306173
ERS10299225
ERS10254138
ERS10332083
ERS10314770
ERS10307620
ERS10333808
ERS10270756
ERS10331784
ERS10320356
ERS10306290
ERS10331727
ERS10337703
ERS10301269
ERS10338349
ERS10285186
ERS10310985
ERS10337231
ERS10325150
ERS10259438
ERS10259627
ERS10271788
ERS10269165
ERS10304383
ERS10260871
ERS10255094
ERS10263870
ERS10306531
ERS10270315
ERS10275226
ERS10302027
ERS10333982
ERS10262354
ERS10333494
ERS10274759
ERS10319478
ERS10281856
ERS10260165
ERS10290658
ERS10335353
ERS10326147
ERS10293637
ERS10288071
ERS10303834
ERS10297223
ERS10258607
ERS10285659
ERS10275961
ERS10323713
ERS10262561
ERS10259739
ERS10298219
ERS10331396
ERS10278165
ERS10305980
ERS10299317
ERS10292569
ERS10319027
ERS10303511
ERS10289081
ERS10327890
ERS10315364
ERS10267675
ERS10312849
ERS10321173
ERS10326580
ERS10290135
ERS10316742
ERS10302359
ERS10318923
ERS10323207
ERS10294502
ERS10256346
ERS10231552
ERS10297144
ERS10287440
ERS10292097
ERS10338307
ERS10252728
ERS10275580
ERS10253936
ERS10271838
ERS10281957
ERS10298192
ERS10323964
ERS10325181
ERS10314971
ERS10272036
ERS10336228
ERS10343517
ERS10341860
ERS10275705
ERS10339979
ERS10299238
ERS10259251
ERS10321036
ERS10343643
ERS10263209
ERS10260767
ERS10340258
ERS10322004
ERS10336547
ERS10295435
ERS10309162
ERS10283017
ERS10324244
ERS10263354
ERS10340682
ERS10250263
ERS10328021
ERS10285172
ERS10322447
ERS10309100
ERS10312498
ERS10282904
ERS10292400
ERS10323379
ERS10275410
ERS10323328
ERS10284323
ERS10295419
ERS10254047
ERS10265382
ERS10322771
ERS10271272
ERS10300498
ERS10301409
ERS10298789
ERS10268213
ERS10271822
ERS10267804
ERS10253410
ERS10291735
ERS10325045
ERS10303873
ERS10286668
ERS10337940
ERS10298599
ERS10311041
ERS10339999
ERS10321715
ERS10295677
ERS10282101
ERS10293808
ERS10311945
ERS10267262
ERS10279507
ERS10327525
ERS10327894
ERS10333196
ERS10281300
ERS10317549
ERS10287872
ERS10302347
ERS10252486
ERS10250921
ERS10311580
ERS10331857
ERS10295063
ERS10300413
ERS10278504
ERS10287331
ERS10258374
ERS10314467
ERS10255525
ERS10304675
ERS10327381
ERS10342301
ERS10286540
ERS10307727
ERS10335296
ERS10275558
ERS10286903
ERS10309981
ERS10286960
ERS10268491
ERS10306023
ERS10338687
ERS10327324
ERS10305236
ERS10293587
ERS10340264
ERS10274283
ERS10318724
ERS10294330
ERS10275913
ERS10281789
ERS10340561
ERS10308351
ERS10323568
ERS10303942
ERS10261437
ERS10249186
ERS10252777
ERS10254896
ERS10287660
ERS10341911
ERS10324661
ERS10303256
ERS10338425
ERS10301861
ERS10338609
ERS10305487
ERS10277787
ERS10295883
ERS10267313
ERS10331429
ERS10302501
ERS10269564
ERS10297857
ERS10260004
ERS10250842
ERS10265203
ERS10301581
ERS10262320
ERS10334357
ERS10284185
ERS10303825
ERS10327801
ERS10306471
ERS10285324
ERS10319389
ERS10291813
ERS10270888
ERS10279657
ERS10310531
ERS10335143
ERS10280656
ERS10283511
ERS10338048
ERS10262230
ERS10251221
ERS10327501
ERS10335903
ERS10315111
ERS10296110
ERS10259728
ERS10262588
ERS10293627
ERS10296585
ERS10343866
ERS10277516
ERS10268542
ERS10257656
ERS10285741
ERS10308573
ERS10324947
ERS10278487
ERS10323039
ERS10293896
ERS10269206
ERS10250735
ERS10290454
ERS10304506
ERS10328401
ERS10250349
ERS10315534
ERS10294087
ERS10307523
ERS10327377
ERS10278120
ERS10337483
ERS10257898
ERS10277399
ERS10331880
ERS10313703
ERS10289044
ERS10341024
ERS10282701
ERS10289255
ERS10288106
ERS10317228
ERS10305254
ERS10273730
ERS10316982
ERS10342232
ERS10287083
ERS10282888
ERS10298520
ERS10320472
ERS10335347
ERS10265910
ERS10320635
ERS10328404
ERS10269936
ERS10304353
ERS10280490
ERS10266745
ERS10258232
ERS10306821
ERS10250081
ERS10336506
ERS10321041
ERS10264105
ERS10334257
ERS10321712
ERS10262656
ERS10258251
ERS10314535
ERS10302584
ERS10285545
ERS10301399
ERS10289567
ERS10307688
ERS10338858
ERS10339300
ERS10334312
ERS10279864
ERS10290775
ERS10260453
ERS10327336
ERS10325824
ERS10311176
ERS10282605
ERS10301016
ERS10258993
ERS10311279
ERS10291226
ERS10264319
ERS10319111
ERS10284969
ERS10259114
ERS10280244
ERS10324034
ERS10258366
ERS10266780
ERS10267193
ERS10338223
ERS10270574
ERS10283256
ERS10275083
ERS10340575
ERS10324572
ERS10304428
ERS10306153
ERS10278866
ERS10343288
ERS10255239
ERS10311255
ERS10333314
ERS10285046
ERS10273961
ERS10329882
ERS10338297
ERS10294714
ERS10332535
ERS10255041
ERS10267515
ERS10308867
ERS10267323
ERS10321794
ERS10304705
ERS10265302
ERS10328309
ERS10276026
ERS10320354
ERS10265397
ERS10307299
ERS10308824
ERS10255427
ERS10270003
ERS10268030
ERS10314524
ERS10342457
ERS10302861
ERS10317266
ERS10263615
ERS10260013
ERS10334369
ERS10291626
ERS10329984
ERS10295224
ERS10326863
ERS10275190
ERS10321635
ERS10322644
ERS10316045
ERS10281595
ERS10305590
ERS10329903
ERS10306368
ERS10268252
ERS10262680
ERS10278178
ERS10250996
ERS10262419
ERS10334937
ERS10282138
ERS10302758
ERS10266365
ERS10310491
ERS10260390
ERS10294008
ERS10318038
ERS10321136
ERS10282140
ERS10324131
ERS10327667
ERS10328888
ERS10324003
ERS10305209
ERS10285589
ERS10288511
ERS10322169
ERS10305052
ERS10338143
ERS10302055
ERS10339193
ERS10320234
ERS10322738
ERS10280661
ERS10313230
ERS10271345
ERS10266564
ERS10282590
ERS10276055
ERS10256721
ERS10298677
ERS10249974
ERS10261485
ERS10339499
ERS10287382
ERS10342048
ERS10316307
ERS10320488
ERS10338483
ERS10251208
ERS10304895
ERS10331717
ERS10281097
ERS10257591
ERS10285795
ERS10339535
ERS10303421
ERS10342429
ERS10318439
ERS10338254
ERS10252556
ERS10331032
ERS10273747
ERS10339373
ERS10272524
ERS10293754
ERS10303436
ERS10266301
ERS10306275
ERS10316272
ERS10286895
ERS10260915
ERS10275221
ERS10314367
ERS10317037
ERS10256252
ERS10293504
ERS10311423
ERS10288983
ERS10300889
ERS10326965
ERS10281297
ERS10307574
ERS10305187
ERS10296454
ERS10328458
ERS10259437
ERS10339302
ERS10343307
ERS10249885
ERS10277735
ERS10257040
ERS10336011
ERS10252862
ERS10290481
ERS10268950
ERS10339986
ERS10253543
ERS10272539
ERS10341780
ERS10261062
ERS10261791
ERS10260684
ERS10297170
ERS10271053
ERS10263848
ERS10254597
ERS10294919
ERS10277515
ERS10252023
ERS10310555
ERS10261542
ERS10319136
ERS10291291
ERS10334362
ERS10314519
ERS10271918
ERS10323267
ERS10339643
ERS10270311
ERS10249931
ERS10324047
ERS10326697
ERS10325384
ERS10333156
ERS10342996
ERS10282806
ERS10316732
ERS10321564
ERS10335567
ERS10296181
ERS10295615
ERS10271328
ERS10337973
ERS10278644
ERS10259755
ERS10310948
ERS10294518
ERS10298017
ERS10341199
ERS10337078
ERS10333193
ERS10250007
ERS10341557
ERS10292725
ERS10308455
ERS10262408
ERS10272110
ERS10317545
ERS10319422
ERS10306358
ERS10265552
ERS10330626
ERS10289602
ERS10286429
ERS10268775
ERS10249854
ERS10265942
ERS10275668
ERS10343846
ERS10326478
ERS10265208
ERS10270814
ERS10334047
ERS10282527
ERS10333343
ERS10287077
ERS10319980
ERS10259690
ERS10297145
ERS10331106
ERS10272509
ERS10318145
ERS10274250
ERS10268513
ERS10295047
ERS10257449
ERS10318693
ERS10294544
ERS10231254
ERS10273734
ERS10254156
ERS10281565
ERS10316177
ERS10301141
ERS10291229
ERS10289459
ERS10343349
ERS10306510
ERS10320664
ERS10256165
ERS10261428
ERS10306260
ERS10338698
ERS10295043
ERS10297574
ERS10286188
ERS10274797
ERS10328154
ERS10264352
ERS10279975
ERS10251209
ERS10336191
ERS10256807
ERS10282639
ERS10331889
ERS10335091
ERS10276071
ERS10272013
ERS10313419
ERS10311683
ERS10272658
ERS10305956
ERS10342123
ERS10302428
ERS10275674
ERS10258192
ERS10321424
ERS10326737
ERS10338987
ERS10271632
ERS10279899
ERS10263207
ERS10293739
ERS10266721
ERS10292987
ERS10328838
ERS10282782
ERS10337082
ERS10277854
ERS10319248
ERS10268049
ERS10282580
ERS10268720
ERS10327918
ERS10291887
ERS10269685
ERS10267126
ERS10278407
ERS10289034
ERS10293247
ERS10284923
ERS10342892
ERS10340018
ERS10342729
ERS10268604
ERS10312126
ERS10293895
ERS10282306
ERS10280765
ERS10279538
ERS10290748
ERS10335992
ERS10338188
ERS10307075
ERS10312088
ERS10264307
ERS10323226
ERS10305357
ERS10301885
ERS10271034
ERS10337385
ERS10268146
ERS10342582
ERS10330873
ERS10254752
ERS10289153
ERS10302927
ERS10317463
ERS10257302
ERS10279145
ERS10295343
ERS10333593
ERS10269472
ERS10343987
ERS10265359
ERS10259640
ERS10254911
ERS10256461
ERS10253051
ERS10254835
ERS10325294
ERS10317657
ERS10323522
ERS10264677
ERS9481701
ERS10312493
ERS10281727
ERS10250953
ERS10289150
ERS10254142
ERS10322842
ERS10277876
ERS10268812
ERS10303384
ERS10231800
ERS10309644
ERS10313759
ERS10295987
ERS10306456
ERS10300342
ERS10315620
ERS10264693
ERS10284163
ERS10321804
ERS10344082
ERS10301245
ERS10323997
ERS10289082
ERS10333432
ERS10343882
ERS10298753
ERS10303912
ERS10335315
ERS10330202
ERS10310831
ERS10303020
ERS10266435
ERS10259061
ERS10286698
ERS10320390
ERS10338789
ERS10260610
ERS10281778
ERS10328954
ERS10262576
ERS10330601
ERS10307970
ERS10306216
ERS10291547
ERS10274921
ERS10250405
ERS10261931
ERS10339395
ERS10260267
ERS10285711
ERS10307327
ERS10310676
ERS10298452
ERS10290410
ERS10261573
ERS10256284
ERS10285514
ERS10342711
ERS10303934
ERS10281277
ERS10325161
ERS10292012
ERS10335488
ERS10280402
ERS10289889
ERS10318361
ERS10301864
ERS10280634
ERS10282473
ERS10262028
ERS10279779
ERS10260622
ERS10272625
ERS10324746
ERS10267837
ERS10324070
ERS10259532
ERS10303282
ERS10276715
ERS10302752
ERS10338559
ERS12214128
ERS10269138
ERS10309889
ERS10286336
ERS10283460
ERS10331591
ERS10262264
ERS10291330
ERS10264576
ERS10319978
ERS10332881
ERS10283196
ERS10309046
ERS10285555
ERS10296826
ERS10290325
ERS10262649
ERS10323083
ERS10301053
ERS10328764
ERS10271125
ERS10259403
ERS10266187
ERS10310715
ERS10315076
ERS10337402
ERS10288891
ERS10296803
ERS10304237
ERS10310045
ERS10311955
ERS10296935
ERS10321961
ERS10340860
ERS10259788
ERS10266876
ERS10261007
ERS10267162
ERS10312994
ERS10334702
ERS10339244
ERS10299994
ERS10342627
ERS10260815
ERS10284082
ERS10284236
ERS10273387
ERS10281033
ERS10305492
ERS10290294
ERS10260483
ERS10308847
ERS10309594
ERS10342184
ERS10262001
ERS10283610
ERS10338776
ERS10255994
ERS10270405
ERS10303165
ERS10252550
ERS10292242
ERS10293767
ERS10284838
ERS10340621
ERS10303001
ERS10283381
ERS10332447
ERS10338803
ERS10338221
ERS10261432
ERS10296590
ERS10341238
ERS10326035
ERS10297025
ERS10240764
ERS10310160
ERS10305635
ERS10269247
ERS10261493
ERS10253820
ERS10298937
ERS10293684
ERS10318341
ERS10311470
ERS10256516
ERS10344070
ERS10330972
ERS10262509
ERS10259737
ERS10300009
ERS10283449
ERS10300605
ERS10311049
ERS10336266
ERS10251177
ERS10327300
ERS10312674
ERS10296604
ERS10286787
ERS10282948
ERS10319221
ERS10281620
ERS10322032
ERS10303991
ERS10307722
ERS10257109
ERS10333863
ERS10306594
ERS10322736
ERS10297045
ERS10304369
ERS10344170
ERS10283058
ERS10273205
ERS10296468
ERS10341016
ERS10306682
ERS10278896
ERS10336487
ERS10282902
ERS10310074
ERS10334005
ERS10249672
ERS10335364
ERS10316623
ERS10318572
ERS10307018
ERS10298019
ERS10308964
ERS10335756
ERS10283779
ERS10314108
ERS10315985
ERS10328694
ERS10255028
ERS10276711
ERS10316592
ERS10325498
ERS10303952
ERS10318248
ERS10315912
ERS10324232
ERS10322387
ERS10253680
ERS10314700
ERS10255552
ERS10296334
ERS10249078
ERS10301166
ERS10310138
ERS10291223
ERS10326722
ERS10299828
ERS10258063
ERS10331989
ERS10269824
ERS10298444
ERS10342674
ERS10314548
ERS10329062
ERS10292682
ERS10261255
ERS10331171
ERS10256049
ERS10284516
ERS10318741
ERS10319951
ERS10289365
ERS10340509
ERS10269948
ERS10338173
ERS10295687
ERS10304157
ERS10314397
ERS10231252
ERS10271813
ERS10310975
ERS10328736
ERS10261216
ERS10254867
ERS10305130
ERS10231784
ERS10260094
ERS10341703
ERS10273824
ERS10331753
ERS10323836
ERS10289124
ERS10295069
ERS10304857
ERS10262448
ERS10288506
ERS10262506
ERS10343442
ERS10257221
ERS10289212
ERS10282624
ERS10261110
ERS10323704
ERS10321844
ERS10272859
ERS11587783
ERS10266903
ERS10269619
ERS10307602
ERS10249814
ERS10331474
ERS10266212
ERS10316668
ERS10318209
ERS10270392
ERS10259684
ERS10326743
ERS10337792
ERS10231818
ERS10262823
ERS10263493
ERS10259218
ERS10307420
ERS10340065
ERS10249146
ERS10314470
ERS10257474
ERS10326453
ERS10310999
ERS10254056
ERS10331767
ERS10266111
ERS10317795
ERS10253082
ERS10278038
ERS10331864
ERS10298212
ERS10305626
ERS10269625
ERS10258451
ERS10274577
ERS10300008
ERS10291319
ERS10317854
ERS10250814
ERS10315044
ERS10292521
ERS10339524
ERS10277567
ERS10306066
ERS10303381
ERS10316995
ERS10258970
ERS10320438
ERS10317368
ERS10285444
ERS10270304
ERS10343937
ERS10310534
ERS10286031
ERS10326758
ERS10268960
ERS10331173
ERS10330283
ERS10302610
ERS10260651
ERS10288914
ERS10314489
ERS10305667
ERS10292095
ERS10336030
ERS10261081
ERS10263410
ERS10336850
ERS10261315
ERS10271411
ERS10267583
ERS10327889
ERS10307903
ERS10284327
ERS10273412
ERS10331890
ERS10305777
ERS10307079
ERS10337784
ERS10326652
ERS10314845
ERS10340530
ERS10315820
ERS10333073
ERS10257090
ERS10266005
ERS10301196
ERS10340151
ERS10254456
ERS10318084
ERS10334710
ERS10324967
ERS10329254
ERS10333990
ERS10286445
ERS10265792
ERS10299964
ERS10340007
ERS10326555
ERS10296048
ERS10299805
ERS10260150
ERS10321091
ERS10288148
ERS10337364
ERS10277626
ERS10265841
ERS10263559
ERS10324672
ERS10275809
ERS10272685
ERS10331821
ERS10296592
ERS10301822
ERS10314233
ERS10291559
ERS10296896
ERS10279230
ERS10301316
ERS10332840
ERS10317516
ERS10255517
ERS10319925
ERS10323291
ERS10275808
ERS10339635
ERS10268992
ERS10292370
ERS10315594
ERS10280843
ERS10320990
ERS10267916
ERS10270609
ERS10252999
ERS10315547
ERS10328808
ERS10272002
ERS10300797
ERS10315301
ERS10330270
ERS10323102
ERS10281029
ERS10271461
ERS10336205
ERS10270394
ERS10265935
ERS10338050
ERS10309333
ERS10298981
ERS10329517
ERS10278298
ERS10265649
ERS10271718
ERS10312382
ERS10299861
ERS10293659
ERS10325436
ERS10281563
ERS10336560
ERS10284911
ERS10337012
ERS10270078
ERS10257116
ERS10309229
ERS10334380
ERS10285988
ERS10313853
ERS10306323
ERS10316407
ERS10328228
ERS10266625
ERS10301077
ERS10342961
ERS10286835
ERS10321769
ERS10268564
ERS10317063
ERS10302656
ERS10281826
ERS10327529
ERS10340993
ERS10299412
ERS10315950
ERS10288728
ERS10313102
ERS10306443
ERS10253662
ERS10327269
ERS10309385
ERS10304186
ERS10300446
ERS10330073
ERS10253969
ERS10283857
ERS10317726
ERS10288897
ERS10286261
ERS10316435
ERS10329373
ERS10298618
ERS10290096
ERS10268212
ERS10255627
ERS10295981
ERS10298977
ERS10318154
ERS10302485
ERS10343769
ERS10278871
ERS10333818
ERS10333413
ERS10329900
ERS10299442
ERS10300552
ERS10263125
ERS10261559
ERS10300579
ERS10283012
ERS10256095
ERS10342353
ERS10264466
ERS10262599
ERS10314370
ERS10330305
ERS10255826
ERS10292338
ERS10279846
ERS10261855
ERS10286790
ERS10335672
ERS10275730
ERS10288713
ERS10301248
ERS10315167
ERS10296101
ERS10309461
ERS10282408
ERS10279979
ERS10331886
ERS10275278
ERS10288516
ERS10317903
ERS10337905
ERS10307026
ERS10265485
ERS10304161
ERS10258855
ERS10343141
ERS10313830
ERS10312928
ERS10339285
ERS10292564
ERS10332912
ERS10341668
ERS10293142
ERS10319485
ERS10309321
ERS10257185
ERS10274174
ERS10272906
ERS10325719
ERS10343160
ERS10308132
ERS10262938
ERS10255161
ERS10323930
ERS10260207
ERS10317491
ERS10325542
ERS10331861
ERS10339209
ERS10267964
ERS10331896
ERS10273786
ERS10295832
ERS10277299
ERS10314775
ERS10320339
ERS10329531
ERS10324598
ERS10254173
ERS10277466
ERS10312906
ERS10266082
ERS10342651
ERS10301548
ERS10290350
ERS10282228
ERS10304034
ERS10338658
ERS10265329
ERS10290785
ERS10325570
ERS10259248
ERS10315396
ERS10313734
ERS10331528
ERS10333991
ERS10268699
ERS10294386
ERS10256776
ERS10254691
ERS10329117
ERS10343203
ERS10261528
ERS10296985
ERS10343662
ERS10254105
ERS10344109
ERS10277206
ERS10340827
ERS10275559
ERS10343432
ERS10288390
ERS10281192
ERS10297927
ERS10296737
ERS10332964
ERS10325232
ERS10325411
ERS10317594
ERS10337128
ERS10274061
ERS10259546
ERS10344084
ERS10332192
ERS10334407
ERS10331357
ERS10331971
ERS10255067
ERS10291760
ERS10294454
ERS10252438
ERS10318842
ERS10316475
ERS10265125
ERS10300685
ERS10334857
ERS10322784
ERS10259334
ERS10256621
ERS10331203
ERS10269432
ERS10265768
ERS10325510
ERS10282346
ERS10263442
ERS10249759
ERS10268355
ERS10309751
ERS10331097
ERS10342001
ERS10288297
ERS10336809
ERS10270912
ERS10320668
ERS10305973
ERS10295775
ERS10257687
ERS10249358
ERS10255257
ERS10256029
ERS10343354
ERS10331939
ERS10318850
ERS10322395
ERS10298585
ERS10272283
ERS10315684
ERS10342994
ERS10281879
ERS10283154
ERS10251243
ERS10258217
ERS10253983
ERS10256039
ERS10281536
ERS10253057
ERS10260161
ERS10326081
ERS10324115
ERS10322848
ERS10307152
ERS10285653
ERS10299187
ERS10263077
ERS10251082
ERS10270792
ERS10231530
ERS10313526
ERS10283070
ERS10292911
ERS10331017
ERS10256673
ERS10320941
ERS10333587
ERS10258857
ERS10342587
ERS10276050
ERS10312023
ERS10312973
ERS10300844
ERS10288582
ERS10286677
ERS10309655
ERS10266611
ERS10317727
ERS10312616
ERS10264247
ERS10337308
ERS10301819
ERS10312957
ERS10325407
ERS10343519
ERS10320132
ERS10264160
ERS10258560
ERS10314381
ERS10231663
ERS10325837
ERS10313981
ERS10312299
ERS10299344
ERS10333716
ERS10286928
ERS10272343
ERS10302405
ERS10324573
ERS10341066
ERS10280075
ERS10319482
ERS10325683
ERS10271014
ERS10277174
ERS10293597
ERS10338719
ERS10282648
ERS10250176
ERS10253368
ERS10283934
ERS10307088
ERS10262770
ERS10252221
ERS10336479
ERS10325443
ERS10268722
ERS10322638
ERS10259313
ERS10336902
ERS10264802
ERS10249359
ERS10304581
ERS10269086
ERS10322340
ERS10297432
ERS10256462
ERS10256357
ERS10309020
ERS10281811
ERS10287771
ERS10330088
ERS10312909
ERS10264698
ERS10278717
ERS10319180
ERS10278970
ERS9481700
ERS10332592
ERS10334138
ERS10292715
ERS10258720
ERS10280301
ERS10296186
ERS10283392
ERS10306705
ERS10257798
ERS10274519
ERS10311294
ERS10277258
ERS10273197
ERS10274902
ERS10327832
ERS10278770
ERS10263200
ERS10320739
ERS10339898
ERS10273660
ERS10297566
ERS10303058
ERS10276260
ERS10320479
ERS10309224
ERS10290434
ERS10300929
ERS10294671
ERS10307338
ERS10321840
ERS10275775
ERS10327772
ERS10298434
ERS10313930
ERS10325815
ERS10257530
ERS10313330
ERS10314179
ERS10310919
ERS10335839
ERS10297560
ERS10327905
ERS10333190
ERS10332921
ERS10269000
ERS10341500
ERS10332866
ERS10320516
ERS10323283
ERS10269294
ERS10280779
ERS10273200
ERS10288955
ERS10303438
ERS10341324
ERS10315748
ERS10283310
ERS10310005
ERS10319934
ERS10262134
ERS10263330
ERS10340073
ERS10284665
ERS10299396
ERS10272824
ERS10317659
ERS10264505
ERS10270247
ERS10328006
ERS10329252
ERS10280375
ERS10325481
ERS10293541
ERS10335418
ERS10268237
ERS10300767
ERS10340834
ERS10333455
ERS10305305
ERS10274176
ERS10293623
ERS10314894
ERS10304805
ERS10261854
ERS10266706
ERS10286199
ERS10319047
ERS10311993
ERS10274331
ERS10312630
ERS10299432
ERS10342743
ERS10299283
ERS10265325
ERS10280461
ERS10327752
ERS10271071
ERS10278596
ERS10284175
ERS10282247
ERS10289987
ERS10259307
ERS10329557
ERS10342710
ERS10327975
ERS10312447
ERS10274237
ERS10263757
ERS10308233
ERS10297901
ERS10280734
ERS10333689
ERS10304138
ERS10338454
ERS10307621
ERS10279175
ERS10274062
ERS10255203
ERS10343912
ERS10296319
ERS10292864
ERS10329931
ERS10294874
ERS10314172
ERS10304898
ERS10269388
ERS10297511
ERS10301554
ERS10288967
ERS10255705
ERS10336734
ERS10254932
ERS10336118
ERS10333564
ERS10293242
ERS10308519
ERS10311227
ERS10318067
ERS10309168
ERS10315781
ERS10342728
ERS10275770
ERS10291081
ERS10267635
ERS10257873
ERS10319129
ERS10322138
ERS10274171
ERS10290158
ERS10323743
ERS10279319
ERS10250909
ERS10288470
ERS10292975
ERS10336680
ERS10337284
ERS10231792
ERS10298377
ERS10332280
ERS10296436
ERS10328495
ERS10249843
ERS10275568
ERS10319243
ERS10261842
ERS10302804
ERS10249927
ERS10260063
ERS10298969
ERS10323460
ERS10265411
ERS10255301
ERS10266331
ERS10334562
ERS10274359
ERS10301144
ERS10271857
ERS10323443
ERS10311504
ERS10340533
ERS10325517
ERS10331069
ERS10317716
ERS10339216
ERS10258482
ERS10332045
ERS10335144
ERS10283188
ERS10337614
ERS10321818
ERS10290923
ERS10331858
ERS10331481
ERS10343607
ERS10266131
ERS10303794
ERS10340067
ERS10335100
ERS10268546
ERS10318077
ERS10338920
ERS10280321
ERS10273847
ERS10281040
ERS10309971
ERS10271595
ERS10298760
ERS10318557
ERS10318112
ERS10274455
ERS10250918
ERS10253627
ERS10284769
ERS10269157
ERS10265695
ERS10330329
ERS10258824
ERS10337693
ERS10260300
ERS10279561
ERS10320323
ERS10326360
ERS10326295
ERS10319601
ERS10262563
ERS10334276
ERS10325269
ERS10335778
ERS10335472
ERS10312390
ERS10336945
ERS10293595
ERS10323140
ERS10301163
ERS10281248
ERS10266800
ERS10280866
ERS10309169
ERS10337852
ERS10311799
ERS10296324
ERS10332016
ERS10325096
ERS10261134
ERS10315940
ERS10269610
ERS10322133
ERS10266654
ERS10341189
ERS10286576
ERS10319152
ERS10298214
ERS10323174
ERS10292706
ERS10316569
ERS10312387
ERS10324105
ERS10311503
ERS10286193
ERS10270933
ERS10266952
ERS10338817
ERS10299177
ERS10271470
ERS10273876
ERS10278774
ERS10257019
ERS10319210
ERS10253448
ERS10318231
ERS10282817
ERS10330169
ERS10316352
ERS10331197
ERS10284104
ERS10252986
ERS10267853
ERS10325864
ERS10320705
ERS10271065
ERS10321800
ERS10254780
ERS10297844
ERS10322050
ERS10318570
ERS10263899
ERS10273125
ERS10311061
ERS10341068
ERS10265750
ERS10276057
ERS10283113
ERS10319586
ERS10257395
ERS10264937
ERS10252337
ERS10330008
ERS10254811
ERS10297212
ERS10282628
ERS10280968
ERS10283904
ERS10282815
ERS10282290
ERS10303050
ERS10317430
ERS10308484
ERS10343341
ERS10267388
ERS10320680
ERS10282805
ERS10260775
ERS10286248
ERS10299520
ERS10261998
ERS10280004
ERS10267590
ERS10314574
ERS10254513
ERS10341465
ERS10314063
ERS10311645
ERS10340198
ERS10336899
ERS10261693
ERS10263386
ERS10330069
ERS10251185
ERS10312163
ERS10289113
ERS10343046
ERS10332586
ERS10290397
ERS10307288
ERS10305526
ERS10259904
ERS10330438
ERS10308014
ERS10271040
ERS10330432
ERS10292653
ERS10328953
ERS10290295
ERS10260939
ERS10268789
ERS10337101
ERS10325388
ERS10284105
ERS10326431
ERS10324960
ERS10332981
ERS10307109
ERS10291465
ERS10295130
ERS10343452
ERS10267229
ERS10259906
ERS10305263
ERS10263100
ERS10337412
ERS10268008
ERS10271361
ERS10333631
ERS10256884
ERS10318369
ERS10253823
ERS10276205
ERS10296721
ERS10339899
ERS10293288
ERS10324277
ERS10337274
ERS10255719
ERS10268807
ERS10298408
ERS10283387
ERS10295901
ERS10310009
ERS10288246
ERS10283775
ERS10263867
ERS10301667
ERS10324085
ERS10326015
ERS10290288
ERS10333866
ERS10320035
ERS10323799
ERS10316617
ERS10303315
ERS10265966
ERS10286356
ERS10250147
ERS10300969
ERS10309302
ERS10267429
ERS10303605
ERS10255115
ERS10277664
ERS10296089
ERS10280620
ERS10332390
ERS10340444
ERS10307147
ERS10298051
ERS10312389
ERS10301651
ERS10257276
ERS10339079
ERS10264296
ERS10334473
ERS10265956
ERS10343266
ERS10256263
ERS10306121
ERS10308614
ERS10295977
ERS10306591
ERS10329152
ERS10265554
ERS10268664
ERS10266504
ERS10304647
ERS10258885
ERS10266305
ERS10265946
ERS10313178
ERS10315112
ERS10271709
ERS10326084
ERS10268954
ERS10263078
ERS10292149
ERS10319988
ERS10300104
ERS10261268
ERS10270021
ERS10337440
ERS10301538
ERS10252976
ERS10273140
ERS10340871
ERS10322772
ERS10336539
ERS10300663
ERS10266766
ERS10332201
ERS10285685
ERS10256652
ERS10286749
ERS10332763
ERS10253610
ERS10330195
ERS10257009
ERS10300346
ERS10308497
ERS10253426
ERS10264097
ERS10326681
ERS10278700
ERS10331683
ERS10278123
ERS10311725
ERS10256390
ERS10307764
ERS10343493
ERS10278901
ERS10317856
ERS10303505
ERS10288483
ERS10266831
ERS10321253
ERS10289843
ERS10304390
ERS10282433
ERS10317408
ERS10266001
ERS10291024
ERS10333496
ERS10311818
ERS10331834
ERS10255422
ERS10330390
ERS10289907
ERS10277853
ERS10336723
ERS10281594
ERS10263066
ERS10252819
ERS10294315
ERS10256258
ERS10257312
ERS10231815
ERS10288509
ERS10320481
ERS10260922
ERS10288670
ERS10256135
ERS10273572
ERS10297646
ERS10266102
ERS10263203
ERS10266537
ERS10309476
ERS10336515
ERS10274214
ERS10267740
ERS10333733
ERS10330308
ERS10330250
ERS10294369
ERS10308511
ERS10285058
ERS10313604
ERS10338441
ERS10324019
ERS10250308
ERS10292566
ERS10343553
ERS10343120
ERS10278509
ERS10286840
ERS10289665
ERS10304175
ERS10297897
ERS10293195
ERS10315845
ERS10282279
ERS10265253
ERS10330773
ERS10336837
ERS10316228
ERS10314647
ERS10253513
ERS10293963
ERS10301866
ERS10268884
ERS10327799
ERS10284201
ERS10321200
ERS10309225
ERS10231249
ERS10335119
ERS10291410
ERS10264266
ERS10287253
ERS10265426
ERS10288196
ERS10312897
ERS10340273
ERS10305733
ERS10299477
ERS10262465
ERS10330443
ERS10292452
ERS10273129
ERS10321302
ERS10295796
ERS10271617
ERS10257101
ERS10250425
ERS10307349
ERS10341360
ERS10279019
ERS10332795
ERS10308189
ERS10301435
ERS10282494
ERS10337018
ERS10301189
ERS10265482
ERS10319742
ERS10285235
ERS10252949
ERS10303391
ERS10258831
ERS10250713
ERS10302734
ERS10263944
ERS10317216
ERS10314854
ERS10281846
ERS10295969
ERS10313868
ERS10297896
ERS10338080
ERS10254124
ERS10337445
ERS10271132
ERS10343047
ERS10284946
ERS10272312
ERS10313380
ERS10284242
ERS10259721
ERS10306069
ERS10312810
ERS10272635
ERS10279619
ERS10334639
ERS10340617
ERS10315310
ERS10261225
ERS10300917
ERS10333252
ERS10322037
ERS10334569
ERS10325702
ERS10253777
ERS10279742
ERS10326960
ERS10255139
ERS10316525
ERS10322472
ERS10310657
ERS10258033
ERS10271535
ERS10335777
ERS10263249
ERS10313942
ERS10337994
ERS10256502
ERS10322328
ERS10327540
ERS10327994
ERS10314389
ERS10289234
ERS10251143
ERS10303308
ERS10340673
ERS10317916
ERS10287926
ERS10318013
ERS10258974
ERS10307351
ERS10274825
ERS10298263
ERS10341871
ERS10310514
ERS10275397
ERS10265575
ERS10287432
ERS10266620
ERS10272813
ERS10262249
ERS10282196
ERS10258061
ERS10258496
ERS10324438
ERS10317985
ERS10297091
ERS10266796
ERS10305716
ERS10331542
ERS10291134
ERS10275440
ERS10272847
ERS10326897
ERS10258543
ERS10252567
ERS10275607
ERS10260156
ERS10301653
ERS10328909
ERS10309958
ERS10330507
ERS10314988
ERS10334243
ERS10287128
ERS10302357
ERS10293270
ERS10298904
ERS10307104
ERS10312628
ERS10306247
ERS10320448
ERS10280394
ERS10286533
ERS10278817
ERS10277208
ERS10270239
ERS10286912
ERS10316663
ERS10330344
ERS10260965
ERS10307709
ERS10304763
ERS10297296
ERS10262738
ERS10275417
ERS10317462
ERS10264104
ERS10302397
ERS10297100
ERS10316042
ERS10281744
ERS10305587
ERS10264114
ERS10262381
ERS10335901
ERS10287861
ERS10267157
ERS10286318
ERS10283543
ERS10265850
ERS10289190
ERS10269248
ERS10269717
ERS10317218
ERS10311462
ERS10263767
ERS10279862
ERS10253344
ERS10325462
ERS10304772
ERS10331004
ERS10296460
ERS10275655
ERS10257249
ERS10309508
ERS10288784
ERS10254652
ERS10292432
ERS10252714
ERS10253567
ERS10300510
ERS10285065
ERS10281270
ERS10253838
ERS10334634
ERS10282514
ERS10271082
ERS10315413
ERS10266092
ERS10319523
ERS10334183
ERS10289720
ERS10319056
ERS10284582
ERS10253479
ERS10296041
ERS10263904
ERS10283469
ERS10273839
ERS10302387
ERS10268289
ERS10316849
ERS10315027
ERS10259418
ERS10319641
ERS10327281
ERS10284250
ERS10320823
ERS10269412
ERS10330372
ERS10324752
ERS10327097
ERS10267965
ERS10299933
ERS10271989
ERS10331040
ERS10295431
ERS10255476
ERS10256119
ERS10307213
ERS10283612
ERS10279841
ERS10265753
ERS10260522
ERS10290804
ERS10309446
ERS10309421
ERS10281064
ERS10254585
ERS10282931
ERS10330352
ERS10324594
ERS10326432
ERS10311360
ERS10331015
ERS10273477
ERS10340453
ERS10263447
ERS10292179
ERS10255599
ERS10260613
ERS10325127
ERS10316428
ERS10249785
ERS10274827
ERS10284029
ERS10326024
ERS10270541
ERS10314267
ERS10266348
ERS10297710
ERS10266801
ERS10287979
ERS10307661
ERS10336288
ERS10331943
ERS10317484
ERS10278470
ERS10307407
ERS10335983
ERS10254386
ERS10339939
ERS10332899
ERS10263743
ERS10283240
ERS10319498
ERS10267822
ERS10319192
ERS10269940
ERS10286594
ERS10300187
ERS10302696
ERS10268482
ERS10307285
ERS10287254
ERS10253435
ERS10296175
ERS10280886
ERS10275133
ERS10264274
ERS10305706
ERS10333064
ERS10296882
ERS10305240
ERS10313075
ERS10268708
ERS10270464
ERS10259277
ERS10295014
ERS10292904
ERS10335309
ERS10297372
ERS10260325
ERS10337095
ERS10254398
ERS10279589
ERS10307592
ERS10252856
ERS10280583
ERS10328000
ERS10265602
ERS10322720
ERS10273989
ERS10255520
ERS10339155
ERS10316072
ERS10262731
ERS10318891
ERS10267762
ERS10311334
ERS10289783
ERS10287776
ERS10306064
ERS10306425
ERS10335282
ERS10296635
ERS10310716
ERS10256708
ERS10318981
ERS10257699
ERS10260929
ERS10296139
ERS10266994
ERS10289850
ERS10317710
ERS10250085
ERS11594676
ERS10291604
ERS10314944
ERS10307544
ERS10340097
ERS10275865
ERS10310754
ERS10298224
ERS10255503
ERS10253221
ERS10296203
ERS10294657
ERS10254009
ERS10274905
ERS10258802
ERS10340680
ERS10267899
ERS10256392
ERS10280398
ERS10292800
ERS10336650
ERS10310466
ERS10326216
ERS10270645
ERS10300888
ERS10263725
ERS10330421
ERS10277534
ERS10288878
ERS10277344
ERS10299788
ERS10298196
ERS10293397
ERS10259938
ERS10270517
ERS10329023
ERS10292316
ERS10298303
ERS10260640
ERS10315656
ERS10308977
ERS10288440
ERS10327182
ERS10269887
ERS10299794
ERS10309007
ERS10301432
ERS10313954
ERS11591245
ERS11586052
ERS11581896
ERS11604617
ERS11600139
ERS11573808
ERS11600074
ERS12220108
ERS11614577
ERS11596446
ERS11570485
ERS11570981
ERS11598081
ERS11566202
ERS11613403
ERS11607177
ERS12221211
ERS12220011
ERS12223735
ERS12214741
ERS11584263
ERS11597038
ERS11600531
ERS12224118
ERS11603882
ERS11586536
ERS11594252
ERS11589157
ERS11568992
ERS11570244
ERS11590666
ERS11565737
ERS11567355
ERS12206814
ERS11598117
ERS11571502
ERS11588664
ERS11571488
ERS11578219
ERS11574880
ERS11567397
ERS11602786
ERS12218590
ERS11571244
ERS11608559
ERS11605921
ERS11573463
ERS12211379
ERS11573968
ERS11572869
ERS11595264
ERS12219715
ERS11580173
ERS11575613
ERS11589246
ERS11578699
ERS11594485
ERS11573206
ERS11569305
ERS11585027
ERS11600614
ERS11577106
ERS11593345
ERS11575860
ERS11608166
ERS12223894
ERS11597453
ERS11570857
ERS11578103
ERS11602780
ERS11580016
ERS10336523
ERS11612275
ERS11582287
ERS11611511
ERS12209177
ERS11603513
ERS11584798
ERS12220332
ERS11613502
ERS11597254
ERS12216743
ERS11593906
ERS11569798
ERS11569085
ERS12215864
ERS12206808
ERS11567299
ERS11595709
ERS11612739
ERS11578698
ERS11587361
ERS11588735
ERS11594971
ERS11585837
ERS11601713
ERS11589281
ERS12210580
ERS12211084
ERS11591787
ERS11586195
ERS12213636
ERS11597723
ERS11613509
ERS11570693
ERS11586189
ERS11600998
ERS11602733
ERS12214609
ERS11594442
ERS11575055
ERS11591463
ERS11573643
ERS11578503
ERS12209368
ERS12215682
ERS11579556
ERS12227170
ERS11584260
ERS11572993
ERS11592455
ERS11604225
ERS12220941
ERS11590197
ERS11612773
ERS11605313
ERS11573364
ERS12226091
ERS12216681
ERS11590493
ERS11602930
ERS12225700
ERS11607410
ERS11610119
ERS11594721
ERS11616022
ERS11596815
ERS12227490
ERS12216204
ERS11604126
ERS11597287
ERS11581780
ERS11609894
ERS12223482
ERS11576538
ERS11568756
ERS11580390
ERS11604090
ERS11575774
ERS9113840
ERS9117660
ERS9114077
ERS9121795
ERS9121139
ERS9113026
ERS9114786
ERS9114998
ERS9116147
ERS9109700
ERS9120674
ERS9118026
ERS9114879
ERS9112068
ERS9113142
ERS9118112
ERS9118764
ERS9117019
ERS9116473
ERS9119511
ERS9120572
ERS9114073
ERS9119527
ERS9116753
ERS9106383
ERS9114481
ERS9122288
ERS9121095
ERS9117015
ERS9119276
ERS9121702
ERS9109021
ERS9121313
ERS9106430
ERS9115263
ERS9121827
ERS9112773
ERS9115092
ERS9116538
ERS9122070
ERS9109850
ERS9117537
ERS9106951
ERS9116916
ERS9110373
ERS9115429
ERS9119194
ERS9120111
ERS9117219
ERS9120484
ERS9118411
ERS9120076
ERS9119468
ERS9114424
ERS9115380
ERS9119448
ERS9108082
ERS9108201
ERS9114544
ERS9117779
ERS9106487
ERS9112336
ERS9106630
ERS9116368
ERS9120211
ERS9121349
ERS9107228
ERS9120276
ERS9106272
ERS8426600
ERS8442292
ERS8435103
ERS8442485
ERS8438992
ERS8425491
ERS8441612
ERS8440617
ERS8431623
ERS8427380
ERS8435068
ERS8438054
ERS8429680
ERS8442733
ERS8433216
ERS8432938
ERS8434048
ERS8433984
ERS8430119
ERS8428620
ERS8430879
ERS8435703
ERS8438220
ERS8428234
ERS8427269
ERS8439038
ERS8426430
ERS8439595
ERS8439775
ERS8439956
ERS8430820
ERS8438648
ERS8610740
ERS8431286
ERS8436432
ERS8426296
ERS8441198
ERS8432641
ERS8441244
ERS8438209
ERS8432970
ERS8441559
ERS8435748
ERS8435319
ERS8441794
ERS8440813
ERS8427035
ERS8428253
ERS8433839
ERS8432559
ERS8433584
ERS8434955
ERS8437916
ERS8431649
ERS8427025
ERS8430268
ERS8438418
ERS8438727
ERS8440576
ERS8433930
ERS8425724
ERS8433498
ERS8427171
ERS8440416
ERS8442131
ERS8436247
ERS8437394
ERS8429969
ERS8431932
ERS8437079
ERS8436111
ERS8431587
ERS8437360
ERS8604400
ERS8441060
ERS8431349
ERS8430006
ERS8425600
ERS8441392
ERS8427769
ERS8432078
ERS8611689
ERS8430533
ERS8433920
ERS8436311
ERS8439130
ERS8430654
ERS8437156
ERS8442290
ERS8433781
ERS8434685
ERS8431798
ERS8430882
ERS8438579
ERS8428512
ERS8442926
ERS8439880
ERS8438941
ERS8433018
ERS8434149
ERS8430965
ERS8429135
ERS8430129
ERS8432611
ERS8435273
ERS8426162
ERS8432007
ERS8438203
ERS8437267
ERS8426609
ERS8430177
ERS8436339
ERS8606755
ERS8429063
ERS8438235
ERS8432578
ERS8433499
ERS8432984
ERS8442305
ERS8434464
ERS8442929
ERS8431808
ERS8440967
ERS8425677
ERS8440201
ERS8440465
ERS8441540
ERS8440862
ERS8441610
ERS8440163
ERS8430161
ERS8426613
ERS8439383
ERS8432865
ERS8439258
ERS8433809
ERS8430068
ERS8433450
ERS8430843
ERS8436712
ERS8438410
ERS8436142
ERS8435267
ERS8430355
ERS8428662
ERS8441619
ERS8435005
ERS8429449
ERS8437846
ERS8434956
ERS8429423
ERS8432769
ERS8437685
ERS8426621
ERS8435064
ERS8429369
ERS8426627
ERS8429606
ERS8439282
ERS8437416
ERS8441859
ERS8432035
ERS8434423
ERS8429105
ERS8440848
ERS8431137
ERS8434444
ERS8432958
ERS8427354
ERS8442980
ERS8440485
ERS8430664
ERS8438714
ERS8433220
ERS8437661
ERS8438138
ERS8426402
ERS8439933
ERS8438406
ERS8438851
ERS8439142
ERS8437939
ERS8442624
ERS8437640
ERS8425950
ERS8437392
ERS8439674
ERS8436289
ERS8427334
ERS8433364
ERS8430372
ERS8438819
ERS8431817
ERS8428394
ERS8428549
ERS8428484
ERS8428090
ERS8426254
ERS8428980
ERS8441710
ERS8430443
ERS8442966
ERS8440744
ERS8432714
ERS8431903
ERS8426245
ERS8432653
ERS8434925
ERS8441124
ERS8428596
ERS8437248
ERS8434682
ERS8441351
ERS8427520
ERS8434928
ERS8436732
ERS8432093
ERS8428107
ERS8440258
ERS8432338
ERS8436414
ERS8437610
ERS8436075
ERS8429025
ERS8440025
ERS8426638
ERS8436693
ERS8438732
ERS8425925
ERS8439058
ERS8438015
ERS8427155
ERS8596184
ERS8437719
ERS8426110
ERS8441880
ERS8427023
ERS8426548
ERS8436493
ERS8430678
ERS8606640
ERS8441914
ERS8439590
ERS8441074
ERS8431756
ERS8442517
ERS8434965
ERS8429551
ERS8440207
ERS8439812
ERS8427721
ERS8438321
ERS8434367
ERS8429022
ERS8430156
ERS8435314
ERS8434321
ERS8427185
ERS8433013
ERS8426937
ERS8428177
ERS8439860
ERS8437753
ERS8427300
ERS8432799
ERS8436785
ERS8437945
ERS8440187
ERS8431920
ERS8432750
ERS8441238
ERS8429145
ERS8603047
ERS8437847
ERS8439368
ERS8427783
ERS8594976
ERS8435729
ERS8435665
ERS8434845
ERS8432069
ERS8429003
ERS8431169
ERS8430218
ERS8440190
ERS8441524
ERS8436200
ERS8440527
ERS8439703
ERS8433370
ERS8426764
ERS8436900
ERS8436519
ERS8436714
ERS8440022
ERS8425616
ERS8439260
ERS8425849
ERS8439892
ERS8433398
ERS8433340
ERS8438403
ERS8436390
ERS8430002
ERS8435309
ERS8428475
ERS8434106
ERS8426997
ERS8442277
ERS8438175
ERS8440650
ERS8432355
ERS8431224
ERS8434138
ERS8434834
ERS8427298
ERS8427394
ERS8439633
ERS8602361
ERS8432263
ERS8433728
ERS8440837
ERS8429696
ERS8430917
ERS8436395
ERS8431254
ERS8435768
ERS8433419
ERS8433308
ERS8596803
ERS8439456
ERS8440290
ERS8429817
ERS8429299
ERS8438533
ERS8432406
ERS8425573
ERS8435639
ERS8433786
ERS8436942
ERS8427337
ERS8428240
ERS8428014
ERS8441499
ERS8441887
ERS8428855
ERS8435609
ERS8437191
ERS8441639
ERS8426856
ERS8442340
ERS8440708
ERS8439735
ERS8431416
ERS8434034
ERS8434841
ERS8428854
ERS8431096
ERS8439484
ERS8430547
ERS8437542
ERS8434323
ERS8429269
ERS8439737
ERS8438763
ERS8437034
ERS8439813
ERS8430760
ERS8439768
ERS8434651
ERS8437670
ERS8442952
ERS8441184
ERS8436719
ERS8600694
ERS8441374
ERS8425499
ERS8439022
ERS8440601
ERS8436317
ERS8441182
ERS8436541
ERS8430626
ERS8441476
ERS8438062
ERS8436372
ERS8600727
ERS8428521
ERS8433667
ERS8439365
ERS8431058
ERS8436445
ERS8433630
ERS8430145
ERS8442051
ERS8441543
ERS8428409
ERS8432787
ERS8439891
ERS8425807
ERS8430702
ERS8427853
ERS8442426
ERS8432983
ERS8436927
ERS8437985
ERS8434084
ERS8430838
ERS8431019
ERS8430790
ERS8426632
ERS8434204
ERS8429084
ERS8427372
ERS8439031
ERS8438468
ERS8442401
ERS8426461
ERS8438146
ERS8435860
ERS8435301
ERS8432741
ERS8438323
ERS8432468
ERS8440444
ERS8427782
ERS8439698
ERS8441704
ERS8433125
ERS8435854
ERS8432755
ERS8425551
ERS8436514
ERS8426615
ERS8437429
ERS8430461
ERS8429850
ERS8437050
ERS8430322
ERS8431805
ERS8425857
ERS8441739
ERS8426973
ERS8427265
ERS8428350
ERS8599476
ERS8611343
ERS8598499
ERS8607015
ERS8595942
ERS8601296
ERS8601965
ERS8606173
ERS8607791
ERS8601975
ERS8608018
ERS8596384
ERS8596278
ERS8602897
ERS8606821
ERS8597479
ERS8610772
ERS8604521
ERS8611335
ERS8597445
ERS8609766
ERS8604615
ERS8603066
ERS8598908
ERS8606790
ERS8600824
ERS8607886
ERS8613915
ERS8599175
ERS8604073
ERS8611843
ERS8607170
ERS8610906
ERS8610223
ERS8597704
ERS8598620
ERS8597336
ERS8606472
ERS8614227
ERS8605143
ERS8600826
ERS8611897
ERS8610086
ERS8598256
ERS8597182
ERS8607979
ERS8598722
ERS8612461
ERS8601492
ERS8602522
ERS8597836
ERS8614303
ERS8607412
ERS8608671
ERS8612575
ERS8596603
ERS8613681
ERS8611401
ERS8607463
ERS8598304
ERS8595363
ERS8606316
ERS8598874
ERS8600342
ERS8595602
ERS8600887
ERS8607498
ERS8610771
ERS8599043
ERS8607048
ERS8603348
ERS8614302
ERS8608501
ERS8598140
ERS8601951
ERS8597601
ERS8595725
ERS8611196
ERS8611419
ERS8607126
ERS8607808
ERS8611018
ERS8596901
ERS8594981
ERS8601406
ERS8613866
ERS8613514
ERS8609311
ERS8608183
ERS8597198
ERS8597451
ERS8595517
ERS8596910
ERS8611899
ERS8599859
ERS8610723
ERS8428876
ERS8430551
ERS8436593
ERS8428319
ERS8425922
ERS8436006
ERS8428785
ERS8439483
ERS8438730
ERS8442320
ERS8435770
ERS8438333
ERS8439134
ERS8432417
ERS8430340
ERS8433664
ERS8429137
ERS8610667
ERS8604215
ERS8599554
ERS8598444
ERS8596397
ERS8599572
ERS8598496
ERS8608552
ERS8612185
ERS8604873
ERS8600497
ERS8607782
ERS8596316
ERS8595621
ERS8608186
ERS8605444
ERS8611826
ERS8598951
ERS8600435
ERS8599391
ERS8602074
ERS8601650
ERS8613260
ERS8602914
ERS8599263
ERS8606801
ERS8610473
ERS8595869
ERS8609549
ERS8613392
ERS8609360
ERS8606938
ERS8601627
ERS8596077
ERS8608812
ERS8595297
ERS8596415
ERS8426636
ERS8432288
ERS8435478
ERS8427267
ERS8440926
ERS8438380
ERS8430854
ERS8436860
ERS8425582
ERS8428820
ERS8435963
ERS8431487
ERS8429835
ERS8429287
ERS8440093
ERS8440905
ERS8436852
ERS8436115
ERS8434035
ERS8434836
ERS8440447
ERS8437188
ERS8435210
ERS8434092
ERS8427645
ERS8436978
ERS8430345
ERS8439978
ERS8434637
ERS8427605
ERS8442648
ERS8438255
ERS8427680
ERS8427967
ERS8432853
ERS8425584
ERS8438351
ERS8432008
ERS8433826
ERS8426111
ERS8431275
ERS8428160
ERS8426322
ERS8604094
ERS8426005
ERS8434534
ERS8425614
ERS8430274
ERS8440670
ERS8431246
ERS8432562
ERS8438000
ERS8433935
ERS8425540
ERS8431266
ERS8428566
ERS8429102
ERS8435984
ERS8441468
ERS8429300
ERS8426983
ERS8433133
ERS8607989
ERS8429598
ERS8430032
ERS8435221
ERS8426187
ERS8441201
ERS8433455
ERS8426846
ERS8433457
ERS8441176
ERS8438616
ERS8440369
ERS8440091
ERS8426019
ERS8609354
ERS8595613
ERS8611945
ERS8608114
ERS8597037
ERS8597524
ERS8600671
ERS8606644
ERS8605001
ERS8614421
ERS8613731
ERS8612351
ERS8614459
ERS8599419
ERS8607093
ERS8598457
ERS8609124
ERS8601746
ERS8613320
ERS8597158
ERS8605265
ERS8596642
ERS8601743
ERS8612000
ERS8599093
ERS8596877
ERS8613784
ERS8607704
ERS8603312
ERS8613790
ERS8604276
ERS8604238
ERS8611059
ERS8609602
ERS8598805
ERS8596673
ERS8604510
ERS8612203
ERS8614150
ERS8607383
ERS8609892
ERS8613627
ERS8433239
ERS8431105
ERS8437989
ERS8425813
ERS8438348
ERS8430881
ERS8430261
ERS8440768
ERS8429974
ERS8431818
ERS8431311
ERS8432475
ERS8429925
ERS8435714
ERS8433590
ERS8429790
ERS8433653
ERS8437479
ERS8427212
ERS8431823
ERS8431322
ERS8436994
ERS8436661
ERS8428822
ERS8432103
ERS8434843
ERS8434471
ERS8435044
ERS8429262
ERS8434399
ERS8439287
ERS8431334
ERS8426248
ERS8436099
ERS8440842
ERS8432378
ERS8442865
ERS8435972
ERS8433528
ERS8434082
ERS8427793
ERS8435144
ERS8426510
ERS8433693
ERS8438502
ERS8432754
ERS8437802
ERS8438304
ERS8429143
ERS8439187
ERS8442381
ERS8440907
ERS8438890
ERS8433282
ERS8433088
ERS8613093
ERS8599240
ERS8610433
ERS8599626
ERS8599725
ERS8609025
ERS8611691
ERS8601626
ERS8598010
ERS8610621
ERS8601761
ERS8596911
ERS8613489
ERS8607367
ERS8602649
ERS8609868
ERS8612310
ERS8597211
ERS8596941
ERS8610094
ERS8611223
ERS8596799
ERS8601301
ERS8598301
ERS8610913
ERS8608892
ERS8598503
ERS8611896
ERS8596522
ERS8597170
ERS8613892
ERS8605396
ERS8608513
ERS8610743
ERS8601602
ERS8605052
ERS8597284
ERS8611155
ERS8606871
ERS8605196
ERS8607186
ERS8604942
ERS8597002
ERS8603798
ERS8599865
ERS8595784
ERS8606756
ERS8596134
ERS8597533
ERS8432831
ERS8434708
ERS8441790
ERS8438538
ERS8433192
ERS8432995
ERS8435112
ERS8441511
ERS8431799
ERS8442228
ERS8442112
ERS8442195
ERS8439457
ERS8442920
ERS8433021
ERS8433391
ERS8436812
ERS8433896
ERS8601446
ERS8435789
ERS8441802
ERS8598008
ERS8595024
ERS8595708
ERS8603878
ERS8613960
ERS8606745
ERS8602495
ERS8609030
ERS8613519
ERS8597220
ERS8613263
ERS8604156
ERS8607999
ERS8595919
ERS8597450
ERS8596471
ERS8597428
ERS8608560
ERS8602190
ERS8608632
ERS8601725
ERS8607493
ERS8607648
ERS8601678
ERS8598476
ERS8608176
ERS8596833
ERS8595211
ERS8611614
ERS8607055
ERS8611558
ERS8602609
ERS8595208
ERS8607775
ERS8600787
ERS8601542
ERS8604699
ERS8613988
ERS8597458
ERS8607530
ERS8607649
ERS8605582
ERS8600674
ERS8604345
ERS8596916
ERS8606868
ERS8612380
ERS8603511
ERS8612884
ERS8602318
ERS8604448
ERS8604570
ERS8602837
ERS8613589
ERS8609174
ERS8595640
ERS8608349
ERS8602834
ERS8597757
ERS8603749
ERS8605531
ERS8607247
ERS8596918
ERS8604915
ERS8613060
ERS8609499
ERS8610964
ERS8602405
ERS8595487
ERS8599735
ERS8599868
ERS8595789
ERS8605898
ERS8597418
ERS8602779
ERS8596725
ERS8613713
ERS8611352
ERS8611650
ERS8608899
ERS8595533
ERS8602655
ERS8612362
ERS8609129
ERS8598820
ERS8614300
ERS8600249
ERS8607327
ERS8606335
ERS8597990
ERS8600738
ERS8607017
ERS8595444
ERS8609440
ERS8611721
ERS8606955
ERS8614434
ERS8601478
ERS8612011
ERS8602218
ERS8599292
ERS8600179
ERS8610947
ERS8600935
ERS8595769
ERS8608929
ERS8612516
ERS8613686
ERS8614550
ERS8612302
ERS8604869
ERS8604321
ERS8611678
ERS8604776
ERS8614381
ERS8598934
ERS8609297
ERS8595790
ERS8604763
ERS8600846
ERS8596751
ERS8599342
ERS8614692
ERS8597175
ERS8606475
ERS8607508
ERS8609346
ERS8613400
ERS8609325
ERS8600805
ERS8612503
ERS8608610
ERS8611856
ERS8611097
ERS8600330
ERS8613518
ERS8608710
ERS8603882
ERS8602907
ERS8596037
ERS8612926
ERS8598974
ERS8597944
ERS8614241
ERS8610546
ERS8600803
ERS8596488
ERS8614129
ERS8602065
ERS8612264
ERS8603730
ERS8596088
ERS8605123
ERS8600009
ERS8606056
ERS8614299
ERS8600970
ERS8612608
ERS8607256
ERS8613813
ERS8602743
ERS8596601
ERS8601260
ERS8604036
ERS8613662
ERS8599464
ERS8604480
ERS8598436
ERS8607198
ERS8596884
ERS8611991
ERS8600712
ERS8612450
ERS8598910
ERS8612689
ERS8606188
ERS8602117
ERS8604228
ERS8614276
ERS8605556
ERS8613948
ERS8614590
ERS8607538
ERS8610666
ERS8609740
ERS8599245
ERS8597233
ERS8597373
ERS8596002
ERS8603696
ERS8600089
ERS8608785
ERS8611817
ERS8606506
ERS8598406
ERS8608001
ERS8610328
ERS8598230
ERS8612782
ERS8610790
ERS8613849
ERS8597745
ERS8610700
ERS8601127
ERS8599894
ERS8606495
ERS8599615
ERS8607429
ERS8598581
ERS8612039
ERS8604956
ERS8599731
ERS8596550
ERS8614372
ERS8600621
ERS8600231
ERS8614348
ERS8602878
ERS8601149
ERS8601537
ERS8595339
ERS8605947
ERS8605420
ERS8602934
ERS8600672
ERS8599057
ERS8613137
ERS8608609
ERS8604688
ERS8599799
ERS8604700
ERS8597024
ERS8611445
ERS8602263
ERS8608187
ERS8603725
ERS8614620
ERS8609563
ERS8594890
ERS8594975
ERS8602810
ERS8612812
ERS8613797
ERS8600617
ERS8612056
ERS8598694
ERS8608682
ERS8605133
ERS8612588
ERS8611649
ERS8601748
ERS8612024
ERS8595608
ERS8597876
ERS8595424
ERS8599705
ERS8605934
ERS8598946
ERS8597070
ERS8599523
ERS8604519
ERS8608620
ERS8612830
ERS8606359
ERS8595423
ERS8608690
ERS8602869
ERS8605064
ERS8601699
ERS8611621
ERS8599776
ERS8606542
ERS8614146
ERS8601409
ERS8596615
ERS8684732
ERS8596846
ERS8605766
ERS8604217
ERS8607779
ERS8679672
ERS8608766
ERS8612510
ERS8601201
ERS8600642
ERS8607014
ERS8609684
ERS8601767
ERS8606134
ERS8599549
ERS8609584
ERS8604578
ERS8608179
ERS8601298
ERS8598474
ERS8609739
ERS8613223
ERS8609218
ERS8608490
ERS8604963
ERS8614042
ERS8600489
ERS8597664
ERS8606442
ERS8608673
ERS8595565
ERS8599111
ERS8598065
ERS8609073
ERS8613129
ERS8601165
ERS8608622
ERS8604008
ERS8602827
ERS8613598
ERS8600667
ERS8599071
ERS8614610
ERS8605365
ERS8612108
ERS8609305
ERS8600391
ERS8601875
ERS8598314
ERS8606715
ERS8602260
ERS8605358
ERS8595368
ERS8599726
ERS8596810
ERS8601877
ERS8608062
ERS8599596
ERS8611913
ERS8610141
ERS8604595
ERS8600153
ERS8599015
ERS8604929
ERS8595946
ERS8606186
ERS8601303
ERS8613577
ERS8602866
ERS8613271
ERS8604955
ERS8613511
ERS8610589
ERS8613052
ERS8613398
ERS8606815
ERS8607523
ERS8602427
ERS8599975
ERS8609049
ERS8610304
ERS8599506
ERS8597022
ERS8598062
ERS8611611
ERS8596652
ERS8596138
ERS8595540
ERS8603451
ERS8606147
ERS8601195
ERS8613596
ERS8607481
ERS8597725
ERS8595572
ERS8596247
ERS8605326
ERS8605331
ERS8606521
ERS8609314
ERS8603797
ERS8600397
ERS9120021
ERS9119562
ERS9111189
ERS9114215
ERS9115844
ERS9119102
ERS9114235
ERS9121887
ERS9116543
ERS9122033
ERS9118364
ERS9119818
ERS9112614
ERS9106915
ERS9111646
ERS9119476
ERS9117836
ERS9118664
ERS9110683
ERS9116593
ERS9120098
ERS9114422
ERS9115689
ERS9113052
ERS9108307
ERS9109608
ERS9114192
ERS9108406
ERS9109762
ERS9107522
ERS9118687
ERS9113487
ERS9119363
ERS9108432
ERS9116021
ERS9109143
ERS9110260
ERS9107303
ERS9113330
ERS9116126
ERS9107342
ERS9110110
ERS9113093
ERS9109131
ERS9119223
ERS9116326
ERS9114723
ERS9122349
ERS9120591
ERS9120254
ERS9110621
ERS9117490
ERS9119487
ERS9121788
ERS9110756
ERS10337374
ERS10290209
ERS10282932
ERS10338999
ERS10290407
ERS10326624
ERS10261837
ERS10261570
ERS10316424
ERS11585954
ERS10290655
ERS10336254
ERS10324747
ERS10268399
ERS10326151
ERS10305024
ERS10264687
ERS10325899
ERS10318025
ERS10257814
ERS10293988
ERS10342696
ERS10294814
ERS10276058
ERS10286075
ERS10301764
ERS10253696
ERS10340565
ERS10333480
ERS10320566
ERS10281009
ERS10301918
ERS10336623
ERS10336536
ERS10317027
ERS10300041
ERS10330538
ERS10328891
ERS10298897
ERS10324497
ERS10305084
ERS10327075
ERS10303404
ERS10309755
ERS10329691
ERS10311481
ERS10282519
ERS10257068
ERS10316479
ERS10320197
ERS10338178
ERS10326978
ERS10279078
ERS10333591
ERS10339994
ERS10273293
ERS10305252
ERS10328889
ERS10290731
ERS10258376
ERS10253133
ERS10264822
ERS10255252
ERS10298087
ERS10257406
ERS10310957
ERS10316149
ERS10327730
ERS10316110
ERS10338185
ERS10337063
ERS10321489
ERS10277878
ERS10287214
ERS10324300
ERS10337988
ERS10300028
ERS10329647
ERS10341169
ERS10269322
ERS10267462
ERS10331364
ERS10341539
ERS10264443
ERS10287429
ERS10302378
ERS10306083
ERS10331676
ERS10253549
ERS10303946
ERS10306008
ERS10318497
ERS10318136
ERS10286296
ERS10257842
ERS10333961
ERS10271399
ERS10277779
ERS10255430
ERS10282984
ERS10262849
ERS10259861
ERS10320160
ERS10276213
ERS10303489
ERS10262211
ERS10264985
ERS10263607
ERS10268337
ERS10325001
ERS10299912
ERS10253367
ERS10319112
ERS10256228
ERS10321001
ERS10256832
ERS10254933
ERS10277944
ERS10265027
ERS10281150
ERS10249729
ERS10265296
ERS10334586
ERS10296123
ERS10307179
ERS10337335
ERS10325278
ERS10270167
ERS10343382
ERS10254118
ERS10291237
ERS10313156
ERS10304855
ERS10288167
ERS10270012
ERS10275926
ERS10261211
ERS10269726
ERS10325114
ERS10302273
ERS10258455
ERS10254886
ERS10330778
ERS10314422
ERS10255070
ERS10319142
ERS10280093
ERS10294949
ERS10264369
ERS10291743
ERS10287174
ERS10253041
ERS10260725
ERS10333781
ERS10256775
ERS10339241
ERS10339406
ERS10259130
ERS10335239
ERS10257318
ERS10341005
ERS10300895
ERS10342686
ERS10231498
ERS10262714
ERS10269999
ERS10286282
ERS10330960
ERS10264270
ERS10341841
ERS10330941
ERS10303587
ERS10337464
ERS10268767
ERS10263512
ERS10307450
ERS10332445
ERS10310345
ERS10255315
ERS10333983
ERS10286169
ERS10318994
ERS10296594
ERS10333079
ERS10317188
ERS10320483
ERS10305057
ERS10330943
ERS10325378
ERS10305534
ERS10333934
ERS10315017
ERS10314319
ERS10257398
ERS10328236
ERS10326237
ERS10335128
ERS10257070
ERS10277359
ERS10255339
ERS10296527
ERS10255083
ERS10308130
ERS10329641
ERS10269904
ERS10301263
ERS10284817
ERS10329004
ERS10267453
ERS10320170
ERS10300326
ERS10306352
ERS10297977
ERS10257881
ERS10301799
ERS10284062
ERS10341600
ERS10279062
ERS10334180
ERS10260286
ERS10339215
ERS10335688
ERS10304442
ERS10341259
ERS10336854
ERS10327492
ERS10291768
ERS10269354
ERS10275052
ERS10301612
ERS10327882
ERS10282821
ERS10288871
ERS10273738
ERS10280962
ERS10231768
ERS10327222
ERS10258340
ERS10331304
ERS10326022
ERS10281309
ERS10280855
ERS10279154
ERS10305965
ERS10316403
ERS10279517
ERS10257836
ERS10280977
ERS10326969
ERS10259506
ERS10319832
ERS10252682
ERS10329760
ERS10257610
ERS10231703
ERS10328803
ERS10288027
ERS10321430
ERS10296461
ERS10286039
ERS10267172
ERS10265883
ERS10307664
ERS10287558
ERS10267491
ERS10254072
ERS10317654
ERS10263830
ERS10275209
ERS10277140
ERS10288611
ERS10299799
ERS10288732
ERS10266007
ERS10308314
ERS10327936
ERS10302010
ERS10273932
ERS10274071
ERS10267857
ERS10278135
ERS10257935
ERS10324483
ERS10291346
ERS10302694
ERS10259540
ERS10258573
ERS10284509
ERS10332040
ERS10305383
ERS10262132
ERS10262651
ERS10318812
ERS10287276
ERS10285019
ERS10331744
ERS10279606
ERS10291408
ERS10329497
ERS10327741
ERS10286951
ERS10252990
ERS10324086
ERS10319822
ERS10278985
ERS10320936
ERS10333131
ERS10331064
ERS10253880
ERS10290698
ERS10276147
ERS10287053
ERS10325241
ERS10268086
ERS10282577
ERS10277478
ERS10254826
ERS10298154
ERS10264851
ERS10332796
ERS10305881
ERS10256603
ERS10274077
ERS10322948
ERS10307038
ERS10313571
ERS10273384
ERS10323696
ERS10311560
ERS10273971
ERS10312298
ERS10306892
ERS10254685
ERS10282021
ERS10252372
ERS10339095
ERS10293762
ERS10278506
ERS10341079
ERS10332143
ERS10271556
ERS10284843
ERS10261309
ERS10268235
ERS10257442
ERS10257115
ERS10303231
ERS10336900
ERS10265689
ERS10306206
ERS10278941
ERS10303496
ERS10265732
ERS10329339
ERS10274734
ERS10306583
ERS10250269
ERS10339170
ERS10341647
ERS10310967
ERS10343580
ERS10303905
ERS10286791
ERS10255741
ERS10325196
ERS10306470
ERS10283991
ERS10267039
ERS10293199
ERS10261751
ERS10264724
ERS10326855
ERS10264644
ERS10275430
ERS10322966
ERS10303378
ERS10321419
ERS10259992
ERS10320717
ERS10254370
ERS10266855
ERS10321822
ERS10261522
ERS10266070
ERS10285282
ERS10332494
ERS10321933
ERS10266152
ERS10291904
ERS10260109
ERS10304901
ERS10294378
ERS10297559
ERS10257130
ERS10259410
ERS10254952
ERS10340468
ERS10262199
ERS10255040
ERS10341210
ERS10337253
ERS10286194
ERS10272849
ERS10317097
ERS10286505
ERS10313477
ERS10269572
ERS10322892
ERS10289977
ERS10343606
ERS10307192
ERS10341464
ERS10319340
ERS10281060
ERS10323835
ERS10266003
ERS10312677
ERS10273894
ERS10336419
ERS10315657
ERS10266252
ERS10283639
ERS10260411
ERS10285577
ERS10259811
ERS10287664
ERS10310304
ERS10343252
ERS10341823
ERS10267661
ERS10269795
ERS10266973
ERS10266662
ERS10323117
ERS10308996
ERS10268066
ERS10325873
ERS10295706
ERS10263409
ERS10260295
ERS10273117
ERS10269319
ERS10318737
ERS10318694
ERS10264925
ERS10265599
ERS10299978
ERS10267285
ERS10288201
ERS10262564
ERS10265438
ERS10323338
ERS10258557
ERS10282314
ERS10319408
ERS10249150
ERS10301505
ERS10324038
ERS10335769
ERS10302046
ERS10269493
ERS10268296
ERS10274447
ERS10297753
ERS10312960
ERS10291702
ERS10331590
ERS10281289
ERS10275957
ERS10314268
ERS10306575
ERS10316621
ERS10313004
ERS10320326
ERS10295655
ERS10323339
ERS10256327
ERS10289476
ERS10272282
ERS10324073
ERS10313634
ERS10335237
ERS10309134
ERS10308873
ERS10276020
ERS10283892
ERS10280904
ERS10257355
ERS10335707
ERS10259040
ERS10295255
ERS10321662
ERS10264169
ERS10329753
ERS10325710
ERS10277390
ERS10291602
ERS10309828
ERS10296750
ERS10337692
ERS10250986
ERS10267736
ERS10259427
ERS10298238
ERS10336319
ERS10316335
ERS10267955
ERS10330033
ERS10280799
ERS10280671
ERS10296297
ERS10274740
ERS10341232
ERS10267862
ERS10295647
ERS10321440
ERS10323043
ERS10273780
ERS10300537
ERS10255651
ERS10271546
ERS10264538
ERS10308171
ERS10316324
ERS10262816
ERS10335086
ERS10252938
ERS10324991
ERS10286216
ERS10310060
ERS10303678
ERS10314619
ERS10332656
ERS10285374
ERS10278997
ERS10338369
ERS10313408
ERS10252052
ERS9481706
ERS10321668
ERS10286518
ERS10266179
ERS10299581
ERS10270096
ERS10291854
ERS10280325
ERS10342732
ERS10274425
ERS10284401
ERS10341614
ERS10327876
ERS10315200
ERS10339516
ERS10272666
ERS10330003
ERS10302870
ERS10287945
ERS10298311
ERS10274673
ERS10276686
ERS10310121
ERS10342162
ERS10278128
ERS10265319
ERS10334247
ERS10296414
ERS10279684
ERS10329858
ERS10286602
ERS10289125
ERS10303809
ERS10288446
ERS10304360
ERS10287460
ERS10286543
ERS10266002
ERS10262615
ERS10279225
ERS10270397
ERS10300210
ERS10295666
ERS10284415
ERS10307243
ERS10319618
ERS10279452
ERS10331001
ERS10293612
ERS10343804
ERS10278751
ERS10287730
ERS10266644
ERS10261467
ERS10319460
ERS10309895
ERS10274735
ERS10335173
ERS10329894
ERS10291380
ERS10309466
ERS10319176
ERS10329525
ERS10256089
ERS10277708
ERS10284065
ERS10288988
ERS10307693
ERS10317894
ERS10323486
ERS10315327
ERS10273124
ERS10261997
ERS10279077
ERS10283165
ERS10289072
ERS10282166
ERS10322041
ERS10297497
ERS10315873
ERS10250797
ERS10299298
ERS10231756
ERS10316076
ERS10267819
ERS10297978
ERS10330722
ERS10257253
ERS10254821
ERS10316949
ERS10256801
ERS10327624
ERS10336577
ERS10270104
ERS10343879
ERS10257739
ERS10264259
ERS10330158
ERS10252143
ERS10305144
ERS10258518
ERS10286317
ERS10325808
ERS10287318
ERS10304927
ERS10324782
ERS10262326
ERS10327343
ERS10278591
ERS10315739
ERS10295762
ERS10342034
ERS10289421
ERS10321060
ERS10293871
ERS10262452
ERS10315253
ERS10283125
ERS10293568
ERS10305260
ERS10310683
ERS10343356
ERS10271321
ERS10280050
ERS10294779
ERS10326291
ERS10268085
ERS10257711
ERS10314936
ERS10306157
ERS10281139
ERS10316884
ERS10283790
ERS10336969
ERS10339762
ERS10262861
ERS10323385
ERS10317849
ERS10262860
ERS10338403
ERS10284667
ERS10323808
ERS10331785
ERS10316791
ERS10274460
ERS10277612
ERS10304850
ERS10307856
ERS10295120
ERS10322748
ERS10268015
ERS10266759
ERS10289516
ERS10340025
ERS10295650
ERS10258411
ERS10307787
ERS10343115
ERS10338015
ERS10322042
ERS10273088
ERS10288818
ERS10333715
ERS10321755
ERS10294491
ERS10280202
ERS10252967
ERS10254094
ERS10281570
ERS10317631
ERS10308048
ERS10279704
ERS10312653
ERS10338864
ERS10332891
ERS10290136
ERS10264670
ERS10324064
ERS10289272
ERS10313468
ERS10305159
ERS10298549
ERS10266740
ERS10329593
ERS10331121
ERS10290604
ERS10261656
ERS10307033
ERS10321333
ERS10323091
ERS10253730
ERS10316695
ERS10290493
ERS10311707
ERS10325229
ERS10309286
ERS10335584
ERS10279827
ERS10304085
ERS10299100
ERS10301860
ERS10317210
ERS10269078
ERS10266318
ERS10264997
ERS10304742
ERS10294961
ERS10338246
ERS10256922
ERS10251204
ERS10256695
ERS10305146
ERS10319231
ERS10284985
ERS10321055
ERS10277866
ERS10292866
ERS10306623
ERS10323396
ERS10300408
ERS10312483
ERS10285960
ERS10305027
ERS10293315
ERS10294370
ERS10300554
ERS10255666
ERS10252272
ERS10313612
ERS10258093
ERS10329340
ERS10267012
ERS10330565
ERS10318964
ERS10316771
ERS10256530
ERS10308653
ERS10291634
ERS10264637
ERS10254620
ERS10280134
ERS10288583
ERS10258502
ERS10338790
ERS10256010
ERS10304454
ERS10330992
ERS10322247
ERS10281141
ERS10275535
ERS10330325
ERS10300002
ERS10260113
ERS10296356
ERS10292047
ERS10276646
ERS10254284
ERS10283692
ERS10254238
ERS10266043
ERS10342058
ERS10271204
ERS10305431
ERS10304594
ERS10293517
ERS10327093
ERS10277283
ERS10338764
ERS10272958
ERS10310777
ERS10291681
ERS10296797
ERS10315132
ERS10270635
ERS10323495
ERS10336780
ERS10329955
ERS10323577
ERS10334288
ERS10284386
ERS10343576
ERS10290537
ERS10307658
ERS10307080
ERS10273443
ERS10266213
ERS10295610
ERS10308347
ERS10281627
ERS10343504
ERS10290927
ERS10328608
ERS10342969
ERS10290875
ERS10286577
ERS10299375
ERS10272863
ERS10302327
ERS10253407
ERS10281256
ERS10254394
ERS10344083
ERS10279631
ERS10301954
ERS10283122
ERS10279492
ERS10332322
ERS10260596
ERS10310819
ERS10256277
ERS10324219
ERS10333038
ERS10338046
ERS10310042
ERS10284264
ERS10301949
ERS10264914
ERS10328315
ERS10285678
ERS10305456
ERS10274302
ERS10298761
ERS10336126
ERS10267387
ERS10317832
ERS10307142
ERS10306302
ERS10308769
ERS10276144
ERS10303387
ERS10326602
ERS10330375
ERS10342220
ERS10262785
ERS10276667
ERS10294957
ERS10290813
ERS10331280
ERS10319357
ERS10303480
ERS10324790
ERS10317403
ERS10330883
ERS10317183
ERS10306481
ERS10271936
ERS10265787
ERS10331465
ERS10253301
ERS10317847
ERS10337944
ERS10275513
ERS10336230
ERS10271931
ERS10292419
ERS10267470
ERS10343147
ERS10313515
ERS10283880
ERS10274873
ERS10290037
ERS10295082
ERS10264697
ERS10297821
ERS10329562
ERS10289111
ERS10281591
ERS10263983
ERS10280769
ERS10275182
ERS10328579
ERS10290259
ERS10320319
ERS10327491
ERS10328905
ERS10292239
ERS10324915
ERS10312047
ERS10333656
ERS10253580
ERS10329212
ERS10303607
ERS10333770
ERS10278984
ERS10270830
ERS10323163
ERS10287923
ERS10265074
ERS10309559
ERS10299983
ERS10305196
ERS10275013
ERS10284325
ERS10295730
ERS10259335
ERS10337717
ERS10323424
ERS10307560
ERS10327502
ERS10317966
ERS10265213
ERS10319369
ERS10294297
ERS10257136
ERS10256430
ERS10339365
ERS10303356
ERS10300225
ERS10280196
ERS10312593
ERS10341770
ERS10314266
ERS10260383
ERS11579328
ERS10283927
ERS10321981
ERS10325703
ERS10333935
ERS10310204
ERS10294637
ERS10342567
ERS10250419
ERS10277462
ERS10300387
ERS10325316
ERS10294831
ERS10333722
ERS10307188
ERS10281183
ERS10336702
ERS10327837
ERS10309359
ERS10255642
ERS10259480
ERS10253104
ERS10289545
ERS10294319
ERS10255487
ERS10256844
ERS10313124
ERS10300434
ERS10309045
ERS10303181
ERS10263391
ERS10321286
ERS10338043
ERS10293760
ERS10277774
ERS10276143
ERS10280444
ERS10261482
ERS10318245
ERS10317187
ERS10268614
ERS10332937
ERS10251046
ERS10267027
ERS10304109
ERS10299790
ERS10304533
ERS10340121
ERS10340167
ERS10281908
ERS10257558
ERS10296020
ERS10307465
ERS10317865
ERS10273148
ERS10278438
ERS10291290
ERS10275102
ERS10289019
ERS10270336
ERS10325494
ERS10322528
ERS10303129
ERS10313852
ERS10270243
ERS10332252
ERS10231609
ERS10282191
ERS10315292
ERS10306359
ERS10257037
ERS10342995
ERS10274997
ERS10318447
ERS10294540
ERS10265776
ERS10289119
ERS10327693
ERS10300854
ERS10280753
ERS10285478
ERS10326606
ERS10329875
ERS10296300
ERS10324617
ERS10299035
ERS10283979
ERS10341204
ERS10308886
ERS10338157
ERS10273799
ERS10312428
ERS10268460
ERS10269208
ERS10254666
ERS10305253
ERS10292454
ERS10288659
ERS10296377
ERS10294299
ERS10340778
ERS10314761
ERS10283027
ERS10249248
ERS10259854
ERS10287869
ERS10280308
ERS10300461
ERS10315476
ERS10325983
ERS10324088
ERS10270638
ERS10309681
ERS10266613
ERS10280194
ERS10260859
ERS10260590
ERS10322085
ERS10259228
ERS10267626
ERS10262056
ERS10270768
ERS10280111
ERS10265608
ERS10329164
ERS10278001
ERS10253286
ERS10314138
ERS10265691
ERS10306629
ERS10291994
ERS10331000
ERS10267463
ERS10264954
ERS10338269
ERS10300319
ERS10323996
ERS10286275
ERS10256459
ERS10321376
ERS10276097
ERS10291275
ERS10264736
ERS10331769
ERS10295849
ERS10250365
ERS10343212
ERS10288609
ERS10306981
ERS10296380
ERS10333690
ERS10329304
ERS10298397
ERS10313946
ERS10292093
ERS10294478
ERS10265419
ERS10326486
ERS10303371
ERS10262397
ERS10253299
ERS10300760
ERS10343638
ERS10277820
ERS10263492
ERS10328317
ERS10257761
ERS10290683
ERS10274307
ERS10290632
ERS10265611
ERS10268757
ERS10341886
ERS10312680
ERS10328265
ERS10327917
ERS10271341
ERS10326492
ERS10259132
ERS10310168
ERS10326025
ERS10326328
ERS10298917
ERS10311831
ERS10335568
ERS10324456
ERS10318867
ERS10291752
ERS10342622
ERS10300754
ERS10304273
ERS10272221
ERS10335642
ERS10291383
ERS10289013
ERS10249456
ERS10295195
ERS10322353
ERS10324890
ERS10258344
ERS10269210
ERS10327848
ERS10263285
ERS10272398
ERS10302089
ERS10292249
ERS10263845
ERS10310355
ERS10336778
ERS10273383
ERS10333319
ERS10318732
ERS10337741
ERS10341245
ERS10310278
ERS10329006
ERS10261414
ERS10266352
ERS10288977
ERS10296796
ERS10266143
ERS10310584
ERS10264235
ERS10330336
ERS10342850
ERS10314057
ERS10288253
ERS10313760
ERS10297507
ERS10326760
ERS10322423
ERS10296272
ERS10312266
ERS10324857
ERS10270887
ERS10329937
ERS10327793
ERS10281914
ERS10326366
ERS10252265
ERS10274830
ERS10336170
ERS10315049
ERS10252906
ERS10253706
ERS10310669
ERS10312115
ERS10341890
ERS10334705
ERS10273583
ERS10341909
ERS10277369
ERS10286215
ERS10271873
ERS10289680
ERS10298304
ERS10323948
ERS10304911
ERS10315367
ERS10316068
ERS10282349
ERS10303836
ERS10257525
ERS10337506
ERS10291564
ERS10319647
ERS10336404
ERS10310947
ERS10323299
ERS10274539
ERS10335033
ERS10292868
ERS10281312
ERS10301332
ERS10287853
ERS10271329
ERS10283741
ERS10332966
ERS10267520
ERS10263975
ERS10326116
ERS10339610
ERS10290565
ERS10340675
ERS10318139
ERS10289376
ERS10310518
ERS10266646
ERS10333164
ERS10336832
ERS10298060
ERS10324216
ERS10333054
ERS10268810
ERS10259883
ERS10292101
ERS10307533
ERS10279246
ERS10292448
ERS10295562
ERS10309623
ERS10311373
ERS10311147
ERS10326633
ERS10295626
ERS10276665
ERS10305108
ERS10297428
ERS10290241
ERS10260054
ERS10293915
ERS10302546
ERS10298999
ERS10273299
ERS10273547
ERS10294594
ERS10293240
ERS10320321
ERS10331983
ERS10343154
ERS10284601
ERS10323721
ERS10267997
ERS10268938
ERS10331098
ERS10336025
ERS10328761
ERS10271384
ERS10275587
ERS10312986
ERS10316612
ERS10306463
ERS10301109
ERS10305901
ERS10298763
ERS10263050
ERS10295648
ERS10287609
ERS10304095
ERS10299470
ERS10310803
ERS10290570
ERS10308991
ERS10252118
ERS10304924
ERS10272033
ERS10261162
ERS10322202
ERS10324961
ERS10257702
ERS10297624
ERS10283291
ERS10341788
ERS10273832
ERS10296581
ERS10306338
ERS10309907
ERS10323850
ERS10336611
ERS10274389
ERS10298843
ERS10331859
ERS10261770
ERS10286232
ERS10336412
ERS10285158
ERS10307950
ERS10288950
ERS10336768
ERS10256261
ERS10282221
ERS10284922
ERS10325901
ERS10264932
ERS10257643
ERS10304090
ERS10303428
ERS10332326
ERS10268875
ERS10253968
ERS10267778
ERS10263589
ERS10306215
ERS10275968
ERS10288682
ERS10314293
ERS10288975
ERS10307580
ERS10283545
ERS10310007
ERS10290457
ERS10298637
ERS10323617
ERS10280690
ERS10276168
ERS10307747
ERS10333282
ERS10293520
ERS10263154
ERS10342614
ERS10308979
ERS10267657
ERS10282579
ERS10306059
ERS10327881
ERS10266228
ERS10333741
ERS10337507
ERS10314892
ERS10334947
ERS10265539
ERS10262608
ERS10310363
ERS10335262
ERS10249307
ERS10291530
ERS10265740
ERS10312901
ERS10291126
ERS10303752
ERS10292665
ERS10261642
ERS10315774
ERS10341193
ERS10261723
ERS10270823
ERS10273281
ERS10331084
ERS10314605
ERS10264705
ERS10317214
ERS10304270
ERS10293072
ERS10278808
ERS10309376
ERS10261291
ERS10331652
ERS10312237
ERS10250385
ERS10303524
ERS10288373
ERS10309362
ERS10267378
ERS10270751
ERS10304736
ERS10262944
ERS10295627
ERS10304609
ERS10257504
ERS10283809
ERS10305112
ERS10271269
ERS10275106
ERS10340773
ERS10298838
ERS10264056
ERS10307428
ERS10303200
ERS10287103
ERS10312821
ERS10251222
ERS10288087
ERS10302633
ERS10303148
ERS10272572
ERS10304358
ERS10313684
ERS10311664
ERS10307451
ERS10277115
ERS10254007
ERS10336635
ERS10340996
ERS10266901
ERS10270475
ERS10293358
ERS10283671
ERS10253986
ERS10275415
ERS10306991
ERS10327353
ERS10329521
ERS10315357
ERS10314685
ERS10333521
ERS10261823
ERS10325621
ERS10280791
ERS10301501
ERS10298759
ERS10301005
ERS10302025
ERS10260905
ERS10314547
ERS10277898
ERS10253595
ERS10270402
ERS10294599
ERS10310093
ERS10274369
ERS10316800
ERS10282833
ERS10323974
ERS10304249
ERS10287827
ERS10305377
ERS10328383
ERS10303717
ERS10339053
ERS10321075
ERS10339371
ERS10339348
ERS10268014
ERS10340702
ERS10313922
ERS10291438
ERS10252523
ERS10341744
ERS10301012
ERS10306946
ERS10302442
ERS10289541
ERS10288065
ERS10322716
ERS10282768
ERS10299816
ERS10280687
ERS10284369
ERS10257846
ERS10336177
ERS10321383
ERS10311697
ERS10250990
ERS10335461
ERS10333851
ERS10333786
ERS10326043
ERS10325523
ERS10279060
ERS10310022
ERS10342877
ERS10271634
ERS10279218
ERS10324231
ERS10328496
ERS10253652
ERS10305332
ERS10329585
ERS10276697
ERS10305607
ERS10265706
ERS10325750
ERS10290429
ERS10301847
ERS10275198
ERS10331238
ERS10296648
ERS10339854
ERS10335029
ERS10278018
ERS10307505
ERS10263908
ERS10254080
ERS10316575
ERS10292745
ERS10263690
ERS10289346
ERS10332259
ERS10329207
ERS10327239
ERS10311214
ERS10326953
ERS10256674
ERS10274874
ERS10279404
ERS10342702
ERS10264666
ERS10327233
ERS10334591
ERS10277596
ERS10301391
ERS10320222
ERS10313722
ERS10256567
ERS10252748
ERS10296659
ERS10336079
ERS10286381
ERS10329880
ERS10265261
ERS10289695
ERS10336247
ERS10322996
ERS10339133
ERS10264904
ERS10305617
ERS10257189
ERS10303699
ERS10273616
ERS10260837
ERS10288358
ERS10290524
ERS10313672
ERS10323216
ERS10323838
ERS10292002
ERS10339137
ERS10280315
ERS10288791
ERS10331919
ERS10299297
ERS10255123
ERS10333227
ERS10290192
ERS10325495
ERS10257901
ERS10311492
ERS10304228
ERS10303815
ERS10343368
ERS10264267
ERS10278948
ERS10261587
ERS10304480
ERS10264993
ERS10254675
ERS10311380
ERS10339369
ERS10318715
ERS10292807
ERS10280285
ERS10250036
ERS10261540
ERS10333021
ERS10264193
ERS10282043
ERS10285200
ERS10258315
ERS10296207
ERS10291306
ERS10322967
ERS10328118
ERS10300656
ERS10305832
ERS10323798
ERS10279243
ERS10315371
ERS10310424
ERS10340229
ERS10267732
ERS10231524
ERS10328389
ERS10310989
ERS10252036
ERS10264758
ERS10281763
ERS10287143
ERS10268909
ERS10325072
ERS10341520
ERS10317931
ERS10253541
ERS10283767
ERS10269169
ERS10267174
ERS10259131
ERS10318233
ERS10277724
ERS10325300
ERS10251216
ERS10296350
ERS10249572
ERS10315825
ERS10276140
ERS10299943
ERS10260089
ERS10281697
ERS10295306
ERS10335685
ERS10292629
ERS10331843
ERS10305876
ERS10340750
ERS10295553
ERS10331725
ERS10256706
ERS10263736
ERS10258814
ERS10303938
ERS10295298
ERS10274437
ERS10296078
ERS10339206
ERS10289640
ERS10329437
ERS10333755
ERS10312388
ERS10332212
ERS10257213
ERS10274953
ERS10279053
ERS10287215
ERS10289788
ERS10318673
ERS10269847
ERS10338130
ERS10316024
ERS10269991
ERS10287059
ERS10331202
ERS10295485
ERS10288031
ERS10267322
ERS10324165
ERS10322018
ERS10301869
ERS10285180
ERS10264818
ERS10299932
ERS10306227
ERS10320294
ERS10340116
ERS10274402
ERS10269931
ERS10291704
ERS10291797
ERS10335932
ERS10293529
ERS10280702
ERS10271028
ERS10327686
ERS10312955
ERS10271664
ERS10327587
ERS10254863
ERS10313529
ERS10277204
ERS10304923
ERS10267417
ERS10257365
ERS10277201
ERS10310761
ERS10321991
ERS10264899
ERS10285317
ERS10298307
ERS10257938
ERS10288073
ERS10322552
ERS10299024
ERS10284964
ERS10295721
ERS10284307
ERS10317778
ERS10294816
ERS10264961
ERS10271861
ERS10269820
ERS10274810
ERS10257043
ERS10249584
ERS10262829
ERS10252149
ERS10313845
ERS10259191
ERS10322181
ERS10266495
ERS10261102
ERS10299936
ERS10277410
ERS10322901
ERS10296990
ERS10287905
ERS10309344
ERS10288622
ERS10263489
ERS10257411
ERS10325721
ERS10341026
ERS10289663
ERS10268601
ERS10260241
ERS10283530
ERS10294930
ERS10275958
ERS10274189
ERS10280330
ERS10295831
ERS10249972
ERS10321058
ERS10304241
ERS10328224
ERS10281329
ERS10300485
ERS10337278
ERS10333372
ERS10260847
ERS10336372
ERS10262838
ERS10295589
ERS10322898
ERS10255307
ERS10322690
ERS10334258
ERS10342902
ERS10293205
ERS10328513
ERS10319467
ERS10284718
ERS10327055
ERS10266799
ERS10315250
ERS10255419
ERS10285872
ERS10253616
ERS10253690
ERS10264884
ERS10301431
ERS10310863
ERS10253306
ERS10343552
ERS10331331
ERS10323370
ERS10331759
ERS10312040
ERS10309149
ERS10310129
ERS10333552
ERS10298786
ERS10253555
ERS10273217
ERS10327916
ERS10308382
ERS10285144
ERS10327740
ERS10292876
ERS10281167
ERS10262753
ERS10335494
ERS10293902
ERS10299920
ERS10328569
ERS10304902
ERS10328729
ERS10323946
ERS10330738
ERS10264260
ERS10293029
ERS10271831
ERS10277887
ERS10328180
ERS10270672
ERS10335306
ERS10272113
ERS10316357
ERS10326496
ERS10323201
ERS10253326
ERS10324367
ERS10292259
ERS10336575
ERS10343159
ERS10258468
ERS10270597
ERS10289039
ERS10291220
ERS10262993
ERS10288778
ERS10329278
ERS10285328
ERS10287579
ERS10303248
ERS10337179
ERS10259208
ERS10270896
ERS10341536
ERS10304280
ERS10269873
ERS10303173
ERS10303168
ERS10341434
ERS10268369
ERS10298932
ERS10304982
ERS10279634
ERS10276152
ERS10268781
ERS10337313
ERS10312941
ERS10266418
ERS10329745
ERS10254361
ERS10326097
ERS10282977
ERS10279349
ERS10343998
ERS10257464
ERS10313355
ERS10254051
ERS10305897
ERS10269832
ERS10342631
ERS10330621
ERS10320903
ERS10305223
ERS10292546
ERS10273530
ERS10258893
ERS10339512
ERS10261674
ERS10321372
ERS10283896
ERS10290415
ERS10270149
ERS10294923
ERS10258928
ERS10258460
ERS10302824
ERS10336528
ERS10261387
ERS10283455
ERS10257327
ERS10262969
ERS10259561
ERS10293604
ERS10292695
ERS10312738
ERS10316202
ERS10343022
ERS10342237
ERS10342939
ERS10316987
ERS10344194
ERS10306379
ERS10271418
ERS10295612
ERS10332693
ERS10338532
ERS10273507
ERS10256725
ERS10334601
ERS10258352
ERS10343523
ERS10314477
ERS10263388
ERS10273753
ERS10335403
ERS10308662
ERS10273540
ERS10286952
ERS10289061
ERS10293778
ERS10297878
ERS10318364
ERS10289413
ERS10284862
ERS10344090
ERS10326143
ERS10286557
ERS10322832
ERS10304311
ERS10300322
ERS10323683
ERS10300223
ERS10295982
ERS10289192
ERS10252825
ERS10253599
ERS10321257
ERS10268842
ERS10291525
ERS10336341
ERS10327341
ERS10305958
ERS10325423
ERS10283398
ERS10291512
ERS10297490
ERS10269365
ERS10327954
ERS10327782
ERS10336542
ERS10282997
ERS10295038
ERS10264242
ERS10328095
ERS10306086
ERS10340327
ERS10284128
ERS10310387
ERS10297573
ERS10303197
ERS10321652
ERS10343697
ERS10280817
ERS10296100
ERS10340928
ERS10288342
ERS10296447
ERS10321863
ERS10267349
ERS10309711
ERS10314083
ERS10336705
ERS10268328
ERS10290799
ERS10311322
ERS10223630
ERS10259662
ERS10286117
ERS10278517
ERS10327231
ERS10330882
ERS10325786
ERS10265782
ERS10290994
ERS10250845
ERS10315508
ERS10333421
ERS10299279
ERS10300169
ERS10251193
ERS10269929
ERS10264663
ERS10326370
ERS10258947
ERS10269926
ERS10292544
ERS10304275
ERS10255870
ERS10311307
ERS10312979
ERS10250060
ERS10253272
ERS10301808
ERS10285896
ERS10270122
ERS10334780
ERS10302269
ERS10254060
ERS10273614
ERS10254958
ERS10286019
ERS10262083
ERS10299818
ERS10317815
ERS10305788
ERS10302321
ERS10267993
ERS10277883
ERS10289651
ERS10323950
ERS10304853
ERS10286643
ERS10291502
ERS10314427
ERS10344118
ERS10331086
ERS10307625
ERS10323494
ERS10300691
ERS10323976
ERS10281797
ERS10336308
ERS10332531
ERS10262998
ERS10254915
ERS10262120
ERS10279797
ERS10273568
ERS10309148
ERS10260298
ERS10301242
ERS10306245
ERS10252634
ERS10258577
ERS10253064
ERS10279432
ERS10260909
ERS10324294
ERS10309915
ERS10309700
ERS10255073
ERS10257161
ERS10296201
ERS10249839
ERS10297521
ERS10306570
ERS10339738
ERS10293227
ERS10249316
ERS10304058
ERS10275803
ERS10324477
ERS10312125
ERS10303497
ERS10277300
ERS10285285
ERS10290730
ERS10295450
ERS10334395
ERS10288793
ERS10279204
ERS10293883
ERS10254300
ERS10313755
ERS10278656
ERS10319395
ERS10270428
ERS10279036
ERS10321691
ERS10298670
ERS10317199
ERS10328441
ERS10307662
ERS10252580
ERS10327060
ERS10293225
ERS10304196
ERS10276066
ERS10317871
ERS10259479
ERS10268045
ERS10294592
ERS10264150
ERS10270077
ERS10251094
ERS10287737
ERS10337676
ERS10305329
ERS10268880
ERS10343972
ERS10302520
ERS10325079
ERS10278163
ERS10332300
ERS10320548
ERS10264102
ERS10300838
ERS10304384
ERS10326675
ERS10336434
ERS10307650
ERS10304789
ERS10256382
ERS10310409
ERS10287583
ERS10294928
ERS10315385
ERS10253436
ERS10307302
ERS10315490
ERS10291130
ERS10330243
ERS10300915
ERS10260424
ERS10329303
ERS10275056
ERS10297413
ERS10253586
ERS10287396
ERS10320096
ERS10280571
ERS10326118
ERS10313320
ERS10335981
ERS10306622
ERS10312159
ERS10337248
ERS10339200
ERS10306984
ERS10305742
ERS10335311
ERS10270650
ERS10260804
ERS10248993
ERS10284629
ERS10333877
ERS10318531
ERS10269326
ERS10265340
ERS10313234
ERS10310743
ERS10309021
ERS10252818
ERS10312574
ERS10271746
ERS10270066
ERS10338535
ERS10257089
ERS10306079
ERS10261028
ERS10266370
ERS10251073
ERS10302854
ERS10257034
ERS10254993
ERS10335423
ERS10312241
ERS10330906
ERS10304870
ERS10275892
ERS10274605
ERS10319779
ERS10336501
ERS10327012
ERS10309139
ERS10274384
ERS10309158
ERS10325970
ERS10284356
ERS10306484
ERS10333957
ERS10283815
ERS10318065
ERS10333702
ERS10290312
ERS10293799
ERS10308119
ERS10259545
ERS10252680
ERS10291778
ERS10272726
ERS10306766
ERS10318144
ERS10284917
ERS10337189
ERS10321122
ERS10328766
ERS10323159
ERS10335922
ERS10331138
ERS10301606
ERS10335973
ERS10262622
ERS10293250
ERS10295029
ERS10320166
ERS10320647
ERS10306741
ERS10308980
ERS10301240
ERS10322346
ERS10260488
ERS10310199
ERS10321612
ERS10335521
ERS10274039
ERS10266192
ERS10277978
ERS10257618
ERS10279190
ERS10294595
ERS10299881
ERS10323126
ERS10267280
ERS10289537
ERS10268405
ERS10329730
ERS10342699
ERS10298055
ERS10320027
ERS10249237
ERS10331329
ERS10296600
ERS10254736
ERS10269986
ERS10290072
ERS10335962
ERS10288592
ERS10254904
ERS10263148
ERS10286471
ERS10310540
ERS10331042
ERS10255000
ERS10260854
ERS10252512
ERS10295064
ERS10272242
ERS10313177
ERS10336668
ERS10299020
ERS10259931
ERS10310727
ERS10284398
ERS10301129
ERS10315351
ERS10270070
ERS10329041
ERS10263864
ERS10318542
ERS10313595
ERS10279909
ERS10330401
ERS10305508
ERS10286497
ERS10313704
ERS10338981
ERS10311168
ERS10343934
ERS10310272
ERS10310701
ERS10333988
ERS10302259
ERS10309718
ERS10271240
ERS10260968
ERS10301689
ERS10326161
ERS10260174
ERS10309622
ERS10299354
ERS10267338
ERS10334738
ERS10343359
ERS10300085
ERS10306147
ERS10266321
ERS10258317
ERS10327486
ERS10327967
ERS10280550
ERS10267883
ERS10274924
ERS10320588
ERS10267366
ERS10321401
ERS10293857
ERS10310915
ERS10289290
ERS10253495
ERS10282725
ERS10249487
ERS10268591
ERS10268054
ERS10305914
ERS10327710
ERS10254278
ERS10291248
ERS10311817
ERS10262948
ERS10291068
ERS10328631
ERS10282745
ERS10255606
ERS10266572
ERS10309657
ERS10299049
ERS10334747
ERS10321561
ERS10305422
ERS10262518
ERS10302375
ERS10296880
ERS10331583
ERS10336516
ERS10309970
ERS10316437
ERS10322082
ERS10267153
ERS10252100
ERS10305847
ERS10335730
ERS10257413
ERS10329529
ERS10333313
ERS10331352
ERS10267070
ERS10262830
ERS10288412
ERS10332705
ERS10258185
ERS10316323
ERS10335762
ERS10279874
ERS10250809
ERS10288620
ERS10310612
ERS10270303
ERS10341010
ERS10255071
ERS10254552
ERS10290957
ERS10280039
ERS10340723
ERS10308836
ERS10256262
ERS10277939
ERS10337371
ERS10299139
ERS10267431
ERS10337600
ERS10266372
ERS10261894
ERS10314768
ERS10309072
ERS10265922
ERS10296335
ERS10334471
ERS10324076
ERS10339202
ERS10332281
ERS10258328
ERS10283971
ERS10327027
ERS10271536
ERS10295992
ERS10289801
ERS10271721
ERS10252734
ERS10278088
ERS10253886
ERS10288064
ERS10292237
ERS10280564
ERS10252495
ERS10289165
ERS10292038
ERS10307561
ERS10309575
ERS10255961
ERS10309336
ERS10277850
ERS10342596
ERS10333958
ERS10253925
ERS10290065
ERS10281537
ERS10339114
ERS10322188
ERS10333027
ERS10263000
ERS10292229
ERS10268694
ERS10294516
ERS10304184
ERS10333146
ERS10319910
ERS10255441
ERS10253439
ERS10289910
ERS10278801
ERS10264689
ERS10291045
ERS10331547
ERS10333840
ERS10295760
ERS10284869
ERS10335066
ERS10263245
ERS10261734
ERS10266596
ERS10304992
ERS10333783
ERS10279196
ERS10293398
ERS10309125
ERS10317446
ERS10286531
ERS10337379
ERS10287998
ERS10290796
ERS10307212
ERS10339951
ERS10335089
ERS10320572
ERS10338548
ERS10299958
ERS10324502
ERS10285383
ERS10272020
ERS10286165
ERS10286453
ERS10250086
ERS10299159
ERS10303215
ERS10280669
ERS10328432
ERS10309277
ERS10320924
ERS10298995
ERS10327066
ERS10337584
ERS10343070
ERS10294418
ERS10334039
ERS10329983
ERS10331869
ERS10295678
ERS10318742
ERS10329047
ERS10335368
ERS10285974
ERS10305353
ERS10286036
ERS10275191
ERS10293252
ERS10265413
ERS10252553
ERS10311129
ERS10341663
ERS10297303
ERS10249366
ERS10328188
ERS10318690
ERS10297763
ERS10300122
ERS10274497
ERS11566189
ERS10280256
ERS10339989
ERS10300445
ERS10260486
ERS10302839
ERS10316734
ERS10319005
ERS10300098
ERS10313105
ERS10308070
ERS10275132
ERS10254369
ERS10315081
ERS10322912
ERS10295399
ERS10291847
ERS10294674
ERS10278887
ERS10323693
ERS10310992
ERS10268660
ERS10287417
ERS10253837
ERS10332867
ERS10300575
ERS10278691
ERS10284364
ERS10340168
ERS10331430
ERS10278963
ERS10328115
ERS10271860
ERS10255612
ERS10322645
ERS10269425
ERS10278687
ERS10339222
ERS10300081
ERS10285658
ERS10262059
ERS10321641
ERS10334793
ERS10294036
ERS10327639
ERS10324574
ERS10287123
ERS10283331
ERS10301562
ERS10318517
ERS10315042
ERS10329133
ERS10256872
ERS10338418
ERS10301666
ERS10288127
ERS10313805
ERS10253956
ERS10281074
ERS10300744
ERS10307424
ERS10324361
ERS10301967
ERS10284852
ERS10267487
ERS10270306
ERS10305140
ERS10323714
ERS10332748
ERS10324208
ERS10333892
ERS10292134
ERS10307479
ERS10341829
ERS10329196
ERS10340295
ERS10340990
ERS10341418
ERS10315166
ERS10313507
ERS10287792
ERS10270820
ERS10272996
ERS10267314
ERS10250261
ERS10337769
ERS10309564
ERS10317376
ERS10302691
ERS10312477
ERS10309873
ERS10264289
ERS10324143
ERS10309693
ERS10279407
ERS10315601
ERS10321048
ERS10331500
ERS10284634
ERS10315765
ERS10258280
ERS10330449
ERS10253048
ERS10287484
ERS10304139
ERS10342620
ERS10316659
ERS10312704
ERS10262966
ERS10315955
ERS10324406
ERS10314291
ERS10275495
ERS10278246
ERS10303556
ERS10290835
ERS10322535
ERS10253639
ERS10338738
ERS10318179
ERS10315458
ERS11591034
ERS10275946
ERS10287586
ERS10250993
ERS10330552
ERS10331380
ERS10308208
ERS10332240
ERS10309849
ERS10257622
ERS10290218
ERS10322713
ERS10298027
ERS10311062
ERS10318422
ERS10330737
ERS10335504
ERS10324035
ERS10272778
ERS10294859
ERS10334344
ERS10302894
ERS10343696
ERS10312401
ERS10329803
ERS10271458
ERS10329932
ERS10316605
ERS10266317
ERS10285879
ERS10255231
ERS10263657
ERS10279408
ERS10260278
ERS10249789
ERS10288207
ERS10302707
ERS10265844
ERS10304958
ERS10331831
ERS10316933
ERS10336387
ERS10292230
ERS10256843
ERS10331988
ERS10288111
ERS10264553
ERS10253222
ERS10314766
ERS10316856
ERS10344183
ERS10314930
ERS10254006
ERS10332977
ERS10296625
ERS10297553
ERS10297936
ERS10343298
ERS10325651
ERS10271315
ERS10326050
ERS10327987
ERS10336357
ERS10272814
ERS10329885
ERS10340111
ERS10296729
ERS10254073
ERS10327715
ERS10279575
ERS10275318
ERS10249767
ERS10300125
ERS10299825
ERS10280008
ERS10322745
ERS10334309
ERS10278547
ERS10294703
ERS10310622
ERS10343963
ERS10307170
ERS10289936
ERS10259301
ERS10252091
ERS10282130
ERS10339187
ERS10335984
ERS10319886
ERS10278600
ERS10342249
ERS10292369
ERS10323866
ERS10317705
ERS10341103
ERS10257888
ERS10336028
ERS10337316
ERS10309908
ERS10316593
ERS10275905
ERS10338604
ERS10312254
ERS10316996
ERS10306299
ERS10257929
ERS10261601
ERS10307633
ERS10294289
ERS10318211
ERS10268883
ERS10331060
ERS10320938
ERS10321266
ERS10313171
ERS10337032
ERS10342993
ERS10291008
ERS10294793
ERS10337410
ERS10313882
ERS10270075
ERS10256696
ERS10308063
ERS10325544
ERS10338941
ERS10307146
ERS10276160
ERS10336842
ERS10301833
ERS10296404
ERS10297641
ERS10282476
ERS10264920
ERS10257917
ERS10275590
ERS10287079
ERS10260318
ERS10304635
ERS10268841
ERS10340274
ERS10302785
ERS10334043
ERS10255580
ERS10260393
ERS10339699
ERS10311679
ERS10341903
ERS10300936
ERS10302732
ERS10257304
ERS10296226
ERS10306527
ERS10252418
ERS10278450
ERS10338317
ERS10297738
ERS10284120
ERS10294392
ERS10341831
ERS10328884
ERS10278595
ERS10277671
ERS10280504
ERS10291820
ERS10297951
ERS10267944
ERS10321186
ERS10275287
ERS10315770
ERS10286163
ERS10265469
ERS10284057
ERS10298965
ERS10324148
ERS10339715
ERS10274850
ERS10325345
ERS10287553
ERS10321900
ERS10303022
ERS10326777
ERS10301636
ERS10307646
ERS10314296
ERS10310687
ERS10278364
ERS10335815
ERS10341601
ERS10320742
ERS10279806
ERS10295081
ERS10334266
ERS10282678
ERS10300751
ERS10257397
ERS10274689
ERS10339977
ERS10285095
ERS10341368
ERS10277790
ERS10265632
ERS10279698
ERS10293600
ERS10286853
ERS10337230
ERS10255132
ERS10336634
ERS10296764
ERS10287886
ERS10317804
ERS10332026
ERS10283197
ERS10293113
ERS10277546
ERS10267519
ERS10282987
ERS10253263
ERS10282844
ERS10256425
ERS10322434
ERS10265703
ERS10304250
ERS10302074
ERS10261347
ERS10326214
ERS10332437
ERS10324336
ERS10283383
ERS10266098
ERS10295580
ERS10312274
ERS10254599
ERS10277255
ERS10259823
ERS10321232
ERS10274224
ERS10324694
ERS10313826
ERS10254926
ERS10258734
ERS10261878
ERS10284721
ERS10311891
ERS10328058
ERS10343570
ERS10275163
ERS10302022
ERS10261357
ERS10259963
ERS10267838
ERS10278558
ERS10309433
ERS10299256
ERS10287092
ERS10272729
ERS10331415
ERS10285396
ERS10301079
ERS10260208
ERS10329253
ERS10328687
ERS10302782
ERS10271115
ERS10302903
ERS10326087
ERS10264011
ERS10292416
ERS10256894
ERS10316332
ERS10274932
ERS10313009
ERS10288145
ERS10329145
ERS10266733
ERS10296227
ERS10326826
ERS10306519
ERS10303693
ERS10333826
ERS10279041
ERS10271221
ERS10311951
ERS10281973
ERS10304322
ERS10287732
ERS10272286
ERS10266959
ERS10325590
ERS10289182
ERS10306095
ERS10318298
ERS10268034
ERS10313396
ERS10254078
ERS10270947
ERS10258909
ERS10322111
ERS10320567
ERS10273866
ERS10339932
ERS10324304
ERS10255558
ERS10327610
ERS10281942
ERS10250480
ERS10276726
ERS10333145
ERS10258466
ERS10319418
ERS10313619
ERS10265731
ERS10305844
ERS10260127
ERS10259719
ERS10321559
ERS10339896
ERS10321858
ERS10336042
ERS10323458
ERS10272437
ERS10319731
ERS10325319
ERS10343825
ERS10269623
ERS10281653
ERS10324966
ERS10309696
ERS10264210
ERS10265592
ERS10343342
ERS10257864
ERS10341391
ERS10262299
ERS10255708
ERS10313227
ERS10294725
ERS10256910
ERS10336068
ERS10289335
ERS10302813
ERS10286815
ERS10308817
ERS10283237
ERS10292738
ERS10337021
ERS10271965
ERS10275774
ERS10279654
ERS10337935
ERS10304147
ERS10319491
ERS10262331
ERS10290331
ERS10336124
ERS10268689
ERS10279119
ERS10271234
ERS10262574
ERS10341602
ERS10308196
ERS10335717
ERS10273252
ERS10256761
ERS10330248
ERS10297540
ERS10254125
ERS10285039
ERS10297037
ERS10341346
ERS10265424
ERS10306809
ERS10341206
ERS10286443
ERS10331850
ERS10339754
ERS10316568
ERS10328143
ERS10338163
ERS10295933
ERS10277505
ERS10271016
ERS10268189
ERS10324565
ERS10271689
ERS10269580
ERS10286973
ERS10306427
ERS10343083
ERS10276101
ERS10299384
ERS10320766
ERS10265508
ERS10283374
ERS10285600
ERS10318287
ERS10290601
ERS10289709
ERS10294820
ERS10298531
ERS10331543
ERS10269285
ERS10339258
ERS10310626
ERS10275864
ERS10280546
ERS10323523
ERS10269746
ERS10249095
ERS10303175
ERS10285351
ERS10319730
ERS10263674
ERS10324185
ERS10273585
ERS11581395
ERS10311573
ERS10269666
ERS10278050
ERS10303359
ERS10270663
ERS10289105
ERS10316539
ERS10284997
ERS10299946
ERS10300860
ERS10283223
ERS10312576
ERS10287754
ERS10250317
ERS10323549
ERS10285385
ERS10285124
ERS10258370
ERS10309511
ERS10274471
ERS10271344
ERS10264059
ERS10294541
ERS10321161
ERS10332803
ERS10306082
ERS10293290
ERS10322406
ERS10317493
ERS10340108
ERS10308631
ERS10267294
ERS10336765
ERS10324127
ERS10341258
ERS10333114
ERS10262075
ERS10280660
ERS10277630
ERS10303262
ERS10259507
ERS10315630
ERS10267381
ERS10261557
ERS10288601
ERS10289069
ERS10327823
ERS10325065
ERS10336686
ERS10291071
ERS10304060
ERS10289790
ERS10255986
ERS10333179
ERS10287687
ERS10261531
ERS10256495
ERS10282406
ERS10332621
ERS10254198
ERS10326996
ERS10333083
ERS10300875
ERS10306169
ERS10342407
ERS10279297
ERS10295021
ERS10259164
ERS10261847
ERS10260523
ERS10294447
ERS10286703
ERS10260677
ERS10300127
ERS10336967
ERS10269633
ERS10331775
ERS10314403
ERS10342107
ERS10339154
ERS10281209
ERS10327618
ERS10297172
ERS10315380
ERS10280247
ERS10317568
ERS10316714
ERS10325749
ERS10249802
ERS10322753
ERS10264573
ERS10338918
ERS10268624
ERS10282994
ERS10317017
ERS10275640
ERS10262095
ERS10304183
ERS10299992
ERS10301233
ERS10339212
ERS10311975
ERS10289871
ERS10342579
ERS10270111
ERS10289008
ERS10339791
ERS10284842
ERS10336897
ERS10331342
ERS10329236
ERS10332893
ERS10334098
ERS10341125
ERS10331053
ERS10270341
ERS10282954
ERS10279118
ERS10286067
ERS10337932
ERS10335570
ERS10309113
ERS10296851
ERS10286527
ERS10289763
ERS10283329
ERS10329436
ERS10263389
ERS10288497
ERS10303132
ERS10296862
ERS10269719
ERS10265352
ERS10293992
ERS10321177
ERS10277566
ERS10269577
ERS10329048
ERS10336896
ERS10313552
ERS10301684
ERS10279673
ERS10259727
ERS10268389
ERS10342580
ERS10319028
ERS10254809
ERS10288037
ERS10299173
ERS10306237
ERS10315404
ERS10341397
ERS10262084
ERS10306070
ERS10308636
ERS10343718
ERS10251059
ERS10324081
ERS10289777
ERS10327413
ERS10304460
ERS10256143
ERS10319636
ERS10303811
ERS10303090
ERS10274614
ERS10293620
ERS10316375
ERS10334853
ERS10254293
ERS10321429
ERS10272123
ERS10287738
ERS10249430
ERS10343005
ERS10255874
ERS10262644
ERS10271627
ERS10278292
ERS10301070
ERS10327830
ERS10306450
ERS10260485
ERS10272331
ERS10254551
ERS10249896
ERS10267130
ERS10318056
ERS10308568
ERS10317551
ERS10305312
ERS10303553
ERS10259613
ERS10260657
ERS10330581
ERS10260084
ERS10320518
ERS10335843
ERS10307194
ERS10280854
ERS10292401
ERS10280272
ERS10279710
ERS10338875
ERS10324822
ERS10291711
ERS10328702
ERS10322369
ERS10333763
ERS10272506
ERS10291227
ERS10302630
ERS10273228
ERS10317006
ERS10282245
ERS10295824
ERS10320698
ERS10304483
ERS10323066
ERS10287633
ERS10331664
ERS10271665
ERS10262855
ERS10317818
ERS10341111
ERS10263563
ERS10340083
ERS10324096
ERS10270974
ERS10342425
ERS10293660
ERS10256298
ERS10249736
ERS11582163
ERS11614396
ERS12217489
ERS11576147
ERS12212263
ERS11594357
ERS11567179
ERS11591697
ERS11565400
ERS12209590
ERS11610960
ERS11577363
ERS12221584
ERS11598401
ERS11607569
ERS12219226
ERS11603970
ERS11593843
ERS12225132
ERS11568693
ERS11586922
ERS11595429
ERS12219893
ERS12221299
ERS11600538
ERS11605226
ERS11568696
ERS12225890
ERS11571130
ERS11580190
ERS12220671
ERS11614320
ERS11606966
ERS11610430
ERS11591419
ERS12221321
ERS11578850
ERS11613951
ERS11565868
ERS12216036
ERS11579987
ERS11580260
ERS11604957
ERS11589864
ERS11576951
ERS11594088
ERS11612817
ERS11568557
ERS11584540
ERS11599161
ERS11576332
ERS11579416
ERS11607659
ERS11605820
ERS11610393
ERS11612176
ERS11588007
ERS11566155
ERS11566234
ERS11571364
ERS11567056
ERS11600825
ERS11607022
ERS12210252
ERS11591662
ERS11565385
ERS11609870
ERS11579337
ERS11598794
ERS11588307
ERS11574577
ERS11574887
ERS11589404
ERS11595293
ERS11608217
ERS11575879
ERS11601364
ERS11600647
ERS11586409
ERS11567966
ERS11581781
ERS12212619
ERS11579215
ERS11606436
ERS11601456
ERS12216192
ERS11591893
ERS11603415
ERS11582723
ERS11587089
ERS11569951
ERS11574790
ERS11605549
ERS11583899
ERS11582499
ERS11588281
ERS11613332
ERS11568683
ERS11567217
ERS11590862
ERS12220862
ERS11573896
ERS11594410
ERS11611067
ERS11597001
ERS11579084
ERS11603653
ERS11593638
ERS11590653
ERS11574137
ERS11576107
ERS11576901
ERS11570035
ERS11611138
ERS11607404
ERS11610687
ERS11609200
ERS11580699
ERS11578833
ERS11579266
ERS12226304
ERS11575807
ERS11612277
ERS11603292
ERS11598290
ERS11615744
ERS12209851
ERS11581214
ERS11567783
ERS11593390
ERS11583820
ERS11584005
ERS11595869
ERS11568162
ERS11608599
ERS11600567
ERS12220527
ERS12227235
ERS11582013
ERS11595893
ERS11581367
ERS11606225
ERS12211746
ERS12219838
ERS11589150
ERS11582169
ERS11590640
ERS11588941
ERS11611261
ERS11604300
ERS11600922
ERS11567469
ERS11577972
ERS11590918
ERS12225597
ERS11582746
ERS11601914
ERS11595407
ERS12213197
ERS11615901
ERS11566110
ERS11606033
ERS11579454
ERS11605991
ERS11588452
ERS11579569
ERS11598016
ERS11612951
ERS11592940
ERS11609259
ERS11594032
ERS11610946
ERS11602568
ERS11608026
ERS12227432
ERS12220998
ERS11586654
ERS11592392
ERS11602256
ERS11608198
ERS11569925
ERS11605253
ERS11598355
ERS11583807
ERS11603279
ERS11598050
ERS11611482
ERS11613773
ERS12217465
ERS12219402
ERS12209771
ERS11594259
ERS11613306
ERS11581176
ERS12214710
ERS12224641
ERS11592892
ERS11586232
ERS12225577
ERS11609384
ERS11590313
ERS12214156
ERS11583799
ERS11603451
ERS11571581
ERS11589444
ERS11576567
ERS12215684
ERS11602813
ERS11571695
ERS11600479
ERS11588888
ERS11596254
ERS11598873
ERS11587914
ERS11593251
ERS11586283
ERS11570589
ERS11599621
ERS11591886
ERS11608399
ERS11579110
ERS11568620
ERS11593921
ERS11593977
ERS11565792
ERS12215258
ERS11594380
ERS11568335
ERS11584222
ERS11574899
ERS12226950
ERS11599429
ERS11584804
ERS11615444
ERS12214346
ERS11597593
ERS11603997
ERS11601619
ERS11593125
ERS12225795
ERS12221825
ERS11588629
ERS12213141
ERS11610075
ERS11598200
ERS12224782
ERS11582653
ERS11598329
ERS11596301
ERS11608840
ERS11597277
ERS11566447
ERS11572191
ERS12207027
ERS11565408
ERS11602033
ERS12215716
ERS11584234
ERS11607258
ERS11595469
ERS12210517
ERS11583922
ERS11600553
ERS12223328
ERS11586572
ERS11608550
ERS11611396
ERS12225361
ERS12216746
ERS11567196
ERS11588354
ERS11602592
ERS11605980
ERS11576694
ERS11566377
ERS11604103
ERS11612512
ERS11590494
ERS11596716
ERS12215441
ERS11603313
ERS11572096
ERS12222918
ERS12209484
ERS11584043
ERS11576789
ERS12225133
ERS11578705
ERS11606170
ERS11602239
ERS11591246
ERS11568738
ERS11613948
ERS11579167
ERS11574492
ERS11613826
ERS11579041
ERS11603151
ERS11604904
ERS11576330
ERS11580743
ERS11600835
ERS11601238
ERS11598837
ERS12227236
ERS11602650
ERS11589892
ERS12219841
ERS11587941
ERS11581213
ERS11606407
ERS11613873
ERS12217763
ERS11582216
ERS11610500
ERS11591205
ERS11595080
ERS12217079
ERS11573865
ERS11570305
ERS11591519
ERS11608135
ERS12212312
ERS12216179
ERS12225936
ERS11585687
ERS11597408
ERS11600681
ERS11566937
ERS12215870
ERS11597617
ERS12207084
ERS11588475
ERS11591844
ERS11578011
ERS11607488
ERS12211779
ERS11597516
ERS11590199
ERS11603319
ERS12223503
ERS11591688
ERS12222639
ERS11609571
ERS11591484
ERS11570758
ERS11587138
ERS12225269
ERS11565303
ERS11585358
ERS11593978
ERS11568015
ERS11605747
ERS11602995
ERS11597470
ERS12212364
ERS12223704
ERS11584054
ERS11610613
ERS11578049
ERS11613295
ERS11588897
ERS11591523
ERS11580704
ERS12225821
ERS11570987
ERS11609140
ERS11593736
ERS11602727
ERS11570221
ERS11596876
ERS12208889
ERS11585093
ERS11609001
ERS11569755
ERS11605238
ERS11577574
ERS11613620
ERS11588703
ERS11576118
ERS11586503
ERS11592622
ERS11601339
ERS11616276
ERS12212747
ERS11600648
ERS11574534
ERS11588688
ERS11612960
ERS11601127
ERS11586610
ERS11579043
ERS11567502
ERS11566617
ERS11596818
ERS11594278
ERS11603431
ERS11588604
ERS11592803
ERS11571708
ERS11598345
ERS11579573
ERS12213025
ERS11573722
ERS11604788
ERS11585083
ERS11606022
ERS11590931
ERS11576521
ERS12215257
ERS11606108
ERS11580143
ERS11585869
ERS11615921
ERS11581429
ERS11604080
ERS11584192
ERS11582580
ERS11569148
ERS12210222
ERS11571786
ERS12208196
ERS11586193
ERS11573089
ERS11605320
ERS11573553
ERS11588690
ERS11597631
ERS11600248
ERS11567848
ERS11579120
ERS11601356
ERS11568514
ERS12215169
ERS11569558
ERS11574553
ERS12209754
ERS12214886
ERS11591190
ERS11587642
ERS12216769
ERS11583797
ERS11605082
ERS11567986
ERS12221810
ERS11609556
ERS11600229
ERS11609336
ERS11602609
ERS11582204
ERS11599223
ERS11576821
ERS11606346
ERS11605674
ERS11582974
ERS12218884
ERS11593506
ERS11605850
ERS11579113
ERS11597628
ERS11584365
ERS11606725
ERS11579715
ERS11612182
ERS11600031
ERS11605012
ERS11581510
ERS11571293
ERS11570310
ERS11606095
ERS11566349
ERS11609228
ERS11592473
ERS11585920
ERS11587822
ERS11602336
ERS11611646
ERS11600609
ERS11603218
ERS12211930
ERS11568268
ERS11605026
ERS12208088
ERS11612623
ERS12224934
ERS12215062
ERS11610315
ERS11595730
ERS11613376
ERS11601360
ERS11605319
ERS11569338
ERS11599299
ERS11580115
ERS11595186
ERS11568018
ERS11574109
ERS12220324
ERS11606141
ERS11569728
ERS11590996
ERS11594935
ERS11610156
ERS11608183
ERS11568450
ERS11601939
ERS11598113
ERS11567852
ERS12213903
ERS11583418
ERS11580881
ERS12217167
ERS11591903
ERS11571082
ERS11601793
ERS11611475
ERS11612584
ERS11608288
ERS11613864
ERS11596587
ERS11572109
ERS11569036
ERS11573843
ERS11601020
ERS12220205
ERS11572975
ERS11582324
ERS11616084
ERS11583285
ERS11616245
ERS11587148
ERS11602052
ERS11582399
ERS11583195
ERS12212885
ERS11581436
ERS11574770
ERS12224174
ERS12216113
ERS11588371
ERS11601083
ERS12225433
ERS11600830
ERS11599995
ERS11581874
ERS12209626
ERS11588667
ERS11573546
ERS12215107
ERS11565299
ERS11593402
ERS11585522
ERS11585070
ERS11588116
ERS11609463
ERS11600194
ERS12221153
ERS11605951
ERS11606629
ERS11601133
ERS12226131
ERS11600210
ERS11566803
ERS11572992
ERS11587034
ERS11595356
ERS11607854
ERS12214933
ERS11610811
ERS11579792
ERS11583396
ERS11601088
ERS11592202
ERS11609677
ERS11604817
ERS12220142
ERS11608165
ERS11567449
ERS11578511
ERS12213375
ERS11573681
ERS11596584
ERS11590767
ERS11569511
ERS11571911
ERS11581135
ERS11575490
ERS11570998
ERS11593717
ERS11588198
ERS11588430
ERS11611712
ERS11601048
ERS11602943
ERS12223333
ERS11613415
ERS11607978
ERS11588871
ERS11590780
ERS11565938
ERS11578426
ERS12215240
ERS11582748
ERS11591644
ERS11585126
ERS11579576
ERS11581568
ERS12216030
ERS11589366
ERS11610872
ERS11601393
ERS12209741
ERS11601381
ERS12210593
ERS11585492
ERS11607684
ERS11575905
ERS11572013
ERS11589026
ERS11570623
ERS11588940
ERS11575851
ERS11604312
ERS11598232
ERS11576917
ERS11586010
ERS11568995
ERS12221734
ERS11569908
ERS11581294
ERS11601703
ERS11588019
ERS11595692
ERS11615826
ERS12214007
ERS11571968
ERS11575745
ERS11601547
ERS11572144
ERS12210267
ERS11590453
ERS11606626
ERS11585346
ERS11615892
ERS11608325
ERS11575140
ERS11599497
ERS11611311
ERS11565359
ERS11576378
ERS11601757
ERS11602570
ERS11600312
ERS11568037
ERS11574669
ERS12211462
ERS11589203
ERS11602078
ERS11599851
ERS11568741
ERS11595503
ERS12209611
ERS11585292
ERS12221906
ERS11582458
ERS11613959
ERS11571689
ERS11613635
ERS11606145
ERS11583479
ERS11596737
ERS11600288
ERS11608106
ERS11603620
ERS12215315
ERS11592478
ERS11580966
ERS11568885
ERS11604563
ERS11581561
ERS12220404
ERS12220953
ERS11601874
ERS11582030
ERS11572786
ERS11602393
ERS11577925
ERS11576497
ERS11571341
ERS11590797
ERS11569378
ERS11596825
ERS11591022
ERS11590383
ERS11575567
ERS11567581
ERS11575428
ERS11579348
ERS11576624
ERS12225109
ERS12218809
ERS11601081
ERS11568171
ERS11575072
ERS11601215
ERS11597757
ERS11588895
ERS11596603
ERS11606577
ERS11607730
ERS11604092
ERS11569064
ERS11580299
ERS11601559
ERS11602761
ERS12216071
ERS11596962
ERS11597256
ERS11610100
ERS11603316
ERS12216857
ERS11582244
ERS11580444
ERS12226778
ERS11602828
ERS11568958
ERS11612903
ERS12216111
ERS11608473
ERS12210736
ERS11581375
ERS12216854
ERS11591746
ERS11597133
ERS11580904
ERS11613173
ERS11575381
ERS11595541
ERS11586230
ERS11580073
ERS11590371
ERS11607008
ERS11594061
ERS11604204
ERS11583604
ERS12209192
ERS12217086
ERS11574405
ERS11608267
ERS11584249
ERS11579751
ERS11609987
ERS11587896
ERS11566878
ERS11582729
ERS11582318
ERS11607270
ERS12222038
ERS11569119
ERS11589943
ERS11580360
ERS12225343
ERS11596558
ERS11581372
ERS11610639
ERS12220407
ERS12209365
ERS12222687
ERS11588194
ERS11605354
ERS11600928
ERS12215110
ERS11592827
ERS11582667
ERS12225728
ERS11607827
ERS11587189
ERS11605300
ERS11579096
ERS11567643
ERS11581136
ERS11581908
ERS11606332
ERS11588595
ERS11572838
ERS11572926
ERS11568547
ERS11592430
ERS11575885
ERS11570934
ERS11586059
ERS11604067
ERS11573782
ERS11604436
ERS11585171
ERS11605974
ERS11609186
ERS11573523
ERS11587505
ERS11574951
ERS11607299
ERS11584368
ERS12222999
ERS12218907
ERS12219784
ERS11572824
ERS11613813
ERS11587978
ERS11577022
ERS11581057
ERS12216664
ERS12220201
ERS11586630
ERS11583679
ERS11613883
ERS11581736
ERS12227095
ERS11580630
ERS11570238
ERS11594922
ERS11598246
ERS11599001
ERS11596956
ERS11601331
ERS11610679
ERS11592650
ERS11578903
ERS11569090
ERS11590410
ERS11590817
ERS11606771
ERS12207214
ERS12208675
ERS11600842
ERS12212085
ERS11603278
ERS11569459
ERS12212224
ERS11602849
ERS11595404
ERS11571660
ERS12221818
ERS11577644
ERS12209951
ERS11569693
ERS11586632
ERS11575655
ERS11582115
ERS11612154
ERS11565528
ERS11596855
ERS11597112
ERS11603015
ERS11606314
ERS11608699
ERS11585071
ERS11586939
ERS11596247
ERS11584354
ERS11614682
ERS11585344
ERS11590639
ERS11610516
ERS11581473
ERS11572125
ERS11602607
ERS11576007
ERS11604478
ERS11584429
ERS11593203
ERS11593681
ERS11600585
ERS11591377
ERS11602963
ERS11566772
ERS11593587
ERS11596393
ERS11609491
ERS12217696
ERS11575235
ERS11591284
ERS11599721
ERS11602096
ERS11571972
ERS11567845
ERS11580478
ERS11567544
ERS11594299
ERS12209358
ERS11593634
ERS11577216
ERS11590168
ERS11612224
ERS12212252
ERS11594527
ERS11595614
ERS11590226
ERS11610587
ERS11593470
ERS11604344
ERS11569038
ERS11580695
ERS11590821
ERS11578644
ERS11572090
ERS11567199
ERS11582513
ERS11605813
ERS11570713
ERS11580212
ERS11588074
ERS11582780
ERS12219708
ERS11612923
ERS11577169
ERS11606617
ERS12211023
ERS11578746
ERS11569369
ERS11607195
ERS11567009
ERS11576436
ERS11573163
ERS11577238
ERS11598304
ERS11596045
ERS11571347
ERS12221343
ERS12210197
ERS12219389
ERS11588445
ERS11613497
ERS11602834
ERS11595219
ERS11593022
ERS11567602
ERS11586182
ERS11608387
ERS11587395
ERS11612497
ERS11609734
ERS11613693
ERS11566900
ERS12225707
ERS11576588
ERS11584961
ERS11606308
ERS11605381
ERS12217566
ERS11572233
ERS11599989
ERS11581231
ERS11616108
ERS11573713
ERS11615837
ERS11597964
ERS11589861
ERS12209646
ERS11585318
ERS11606252
ERS12225220
ERS11587247
ERS11568807
ERS11602203
ERS11577824
ERS11599366
ERS11599534
ERS11608284
ERS11610531
ERS11607405
ERS11612200
ERS12213950
ERS11592130
ERS11613241
ERS11592826
ERS11581002
ERS12212575
ERS11592728
ERS11585605
ERS11588151
ERS11581602
ERS11572384
ERS11587713
ERS12209998
ERS11598789
ERS11595664
ERS11594706
ERS11605959
ERS11577436
ERS11603747
ERS11569859
ERS11587226
ERS11611611
ERS11600357
ERS11609881
ERS11594792
ERS11586594
ERS11581775
ERS11599999
ERS11582152
ERS11603691
ERS11615932
ERS11572076
ERS11581890
ERS11571450
ERS11589842
ERS11579977
ERS11582529
ERS11583558
ERS11615371
ERS11616568
ERS12223092
ERS12215309
ERS11602418
ERS12206732
ERS11616003
ERS11583755
ERS11596016
ERS11588476
ERS11584716
ERS11592823
ERS12208284
ERS11589988
ERS11587649
ERS11575967
ERS11608213
ERS11615927
ERS11616137
ERS11609883
ERS11581385
ERS11604696
ERS11607234
ERS11606312
ERS11577242
ERS12219329
ERS11613215
ERS11587939
ERS11565672
ERS11604847
ERS11574924
ERS11571423
ERS12211002
ERS11598292
ERS11605070
ERS11572726
ERS12225578
ERS11597935
ERS11591211
ERS11568778
ERS12224986
ERS11571756
ERS11603016
ERS12226039
ERS11574066
ERS11597766
ERS11600693
ERS11570167
ERS12212510
ERS11572258
ERS11574091
ERS11603283
ERS11611269
ERS11590664
ERS11577700
ERS11601186
ERS11589963
ERS11573687
ERS11571751
ERS11594997
ERS12221175
ERS11606597
ERS11577313
ERS11580602
ERS11590393
ERS11616121
ERS11598702
ERS11578789
ERS11571772
ERS11583451
ERS11591367
ERS11606848
ERS11565700
ERS11590077
ERS11581860
ERS11588990
ERS11589158
ERS11579672
ERS11567896
ERS12220458
ERS11605967
ERS11588075
ERS11572020
ERS11607174
ERS11592964
ERS11611018
ERS11583403
ERS11603854
ERS11569317
ERS11572873
ERS11608229
ERS12225420
ERS12212471
ERS11591017
ERS12214732
ERS11610884
ERS11599893
ERS11599015
ERS11611634
ERS11575204
ERS11566396
ERS11601312
ERS11586776
ERS11606913
ERS12214641
ERS12220190
ERS12220695
ERS11571053
ERS11585703
ERS11584921
ERS11581782
ERS11569151
ERS11599256
ERS11565830
ERS11606409
ERS11577715
ERS11574035
ERS12213446
ERS11573458
ERS11606731
ERS11571456
ERS11608653
ERS11609123
ERS11607891
ERS12214915
ERS11596963
ERS11598347
ERS11608176
ERS12216478
ERS11608048
ERS11603733
ERS11567189
ERS11605088
ERS11601715
ERS11604184
ERS11608618
ERS11595816
ERS11589136
ERS11569663
ERS11613175
ERS11605326
ERS11576109
ERS11572654
ERS12211068
ERS12209853
ERS11616372
ERS11569368
ERS11610938
ERS11582761
ERS12222642
ERS11611704
ERS11570804
ERS11600818
ERS11588947
ERS11593104
ERS11587063
ERS11577874
ERS11582899
ERS11589981
ERS11582246
ERS11570636
ERS11570235
ERS11575676
ERS11574515
ERS11571503
ERS11580079
ERS11598824
ERS12226045
ERS11569498
ERS11589534
ERS11609829
ERS11568544
ERS11607495
ERS11570118
ERS11590126
ERS11577098
ERS11587748
ERS11604267
ERS11595193
ERS12211936
ERS11582252
ERS11585424
ERS11591969
ERS11579599
ERS11609805
ERS11601489
ERS11600437
ERS11595585
ERS11587794
ERS11581776
ERS11573767
ERS11586918
ERS11586597
ERS11581107
ERS11582084
ERS11579665
ERS11569674
ERS11578883
ERS11599336
ERS11586002
ERS11572494
ERS11604701
ERS11610624
ERS11586665
ERS11612513
ERS11587477
ERS11609118
ERS12222592
ERS11596564
ERS11603792
ERS11590655
ERS11591490
ERS11605790
ERS11567155
ERS11583289
ERS12222621
ERS11602753
ERS12225784
ERS11588862
ERS11597201
ERS11583997
ERS12209569
ERS11595349
ERS11566755
ERS12210809
ERS11587853
ERS11596137
ERS11608071
ERS11575919
ERS11577754
ERS12226428
ERS11596794
ERS11592481
ERS11574346
ERS11588587
ERS11585029
ERS11570726
ERS11581813
ERS11574148
ERS11571238
ERS11569490
ERS11576687
ERS11571399
ERS11581583
ERS11576747
ERS11599692
ERS11588175
ERS11598730
ERS12215167
ERS11573934
ERS12221688
ERS11602045
ERS11570041
ERS11573574
ERS11595738
ERS11590802
ERS11575042
ERS11593734
ERS11571524
ERS11595130
ERS11604974
ERS11609227
ERS11587147
ERS11569406
ERS11570365
ERS11590784
ERS11581428
ERS11578576
ERS11568884
ERS11595652
ERS11581450
ERS11569106
ERS11612231
ERS11573898
ERS12220664
ERS11610488
ERS11585975
ERS11590852
ERS12213379
ERS11575135
ERS11591454
ERS11579568
ERS11580056
ERS11608452
ERS11570239
ERS11608374
ERS11609618
ERS11610739
ERS11584329
ERS11567579
ERS11613728
ERS11613681
ERS11574705
ERS11575723
ERS11596412
ERS11603232
ERS11597376
ERS11612480
ERS12216098
ERS11613336
ERS11597247
ERS11607714
ERS12219111
ERS11607220
ERS11593514
ERS11611349
ERS11589356
ERS12219911
ERS11608485
ERS11586020
ERS12219566
ERS12227108
ERS11593009
ERS11580110
ERS11603848
ERS11576532
ERS12217283
ERS12224472
ERS11586165
ERS11596460
ERS11583553
ERS11608856
ERS11608683
ERS11590835
ERS11615283
ERS11597782
ERS11598013
ERS11577214
ERS12210132
ERS12221558
ERS11614640
ERS11596645
ERS11610641
ERS12220770
ERS12227043
ERS11568998
ERS11605064
ERS12217355
ERS11573628
ERS11613131
ERS11576998
ERS11604854
ERS11592797
ERS11571738
ERS11615700
ERS11599813
ERS11602686
ERS11588536
ERS11597230
ERS11579540
ERS11600162
ERS11599377
ERS12223033
ERS12217135
ERS11590234
ERS12215532
ERS11610507
ERS11613488
ERS11566281
ERS12211439
ERS11578052
ERS11569081
ERS11588132
ERS11598489
ERS11582876
ERS11613147
ERS11579385
ERS11566679
ERS12219401
ERS11576361
ERS11566019
ERS11586934
ERS11603681
ERS11588900
ERS11598802
ERS11569479
ERS11594987
ERS11596971
ERS11600394
ERS11605563
ERS12224926
ERS12206973
ERS11584357
ERS11589049
ERS11594760
ERS11575703
ERS11603297
ERS11594647
ERS11582972
ERS11580203
ERS11590814
ERS12221300
ERS11588237
ERS11583455
ERS11566504
ERS11615958
ERS11587434
ERS11585684
ERS11589931
ERS11606667
ERS11601760
ERS11569873
ERS11566362
ERS11606921
ERS12219798
ERS11584877
ERS11570860
ERS11613553
ERS11589257
ERS11573204
ERS11612303
ERS12210353
ERS11570789
ERS11601329
ERS11605950
ERS12214817
ERS11576591
ERS11583967
ERS11584483
ERS11583955
ERS12213979
ERS11603918
ERS12210671
ERS11570931
ERS11606549
ERS11609097
ERS11601902
ERS11582035
ERS11569054
ERS11576730
ERS11595721
ERS11572569
ERS11600378
ERS11606896
ERS11566703
ERS11608030
ERS11574540
ERS12214578
ERS11602218
ERS11569606
ERS11569594
ERS11573126
ERS11590579
ERS11595822
ERS11585977
ERS11588464
ERS11607605
ERS11580326
ERS11607617
ERS11567878
ERS11577588
ERS11586992
ERS11568840
ERS11568380
ERS11570493
ERS11578771
ERS11586101
ERS11586078
ERS12224314
ERS11602453
ERS11613070
ERS11575498
ERS11569819
ERS12226873
ERS11585834
ERS12217960
ERS11566842
ERS11586678
ERS11615910
ERS11578610
ERS11590311
ERS11606892
ERS11596235
ERS11592382
ERS12220135
ERS11578832
ERS11573143
ERS11590733
ERS11590463
ERS11598076
ERS11604495
ERS12217493
ERS11607593
ERS11610761
ERS12210294
ERS11580729
ERS12210224
ERS11608669
ERS11598330
ERS11574469
ERS11602521
ERS12215892
ERS11590171
ERS12224970
ERS12220099
ERS11595690
ERS11592460
ERS11570788
ERS11610618
ERS11574100
ERS11596068
ERS12213224
ERS11612333
ERS11607994
ERS11572138
ERS11583652
ERS11580112
ERS11596130
ERS11600143
ERS11615364
ERS11584346
ERS11602072
ERS11569996
ERS11607297
ERS12213629
ERS11566580
ERS11613010
ERS11572181
ERS12224198
ERS11602415
ERS12215454
ERS11566507
ERS11607931
ERS11584067
ERS11596496
ERS11575641
ERS12220360
ERS11574539
ERS11569623
ERS11577752
ERS11589141
ERS11613825
ERS11601958
ERS11584301
ERS11612322
ERS11569756
ERS11611101
ERS12222980
ERS11592500
ERS11576844
ERS12210229
ERS11583012
ERS11569999
ERS11570489
ERS11592499
ERS11588601
ERS12222555
ERS11565603
ERS11599523
ERS11595580
ERS12226078
ERS11607021
ERS11571049
ERS11607222
ERS11594572
ERS11575125
ERS11606262
ERS11611115
ERS11611411
ERS11591002
ERS12211707
ERS11594126
ERS11596714
ERS11602377
ERS11593476
ERS11592248
ERS11610161
ERS11588851
ERS11604834
ERS11572299
ERS12217684
ERS11584426
ERS11610359
ERS11580462
ERS12213770
ERS11590448
ERS11604802
ERS12221425
ERS11587220
ERS11606985
ERS12212204
ERS11609536
ERS11604832
ERS11585369
ERS11605415
ERS11606133
ERS11612811
ERS11612528
ERS12221125
ERS11573197
ERS11575990
ERS12214051
ERS11571978
ERS11571025
ERS11578074
ERS11604673
ERS11580511
ERS11589582
ERS11606391
ERS11597748
ERS11596350
ERS11574241
ERS11591755
ERS11582797
ERS11569814
ERS12211410
ERS11574318
ERS11586149
ERS11576171
ERS12218228
ERS11581203
ERS11597610
ERS11581551
ERS12225961
ERS11589373
ERS11604052
ERS11612433
ERS11611676
ERS11585535
ERS11611650
ERS11605202
ERS12210415
ERS11606627
ERS11573674
ERS11567030
ERS11583769
ERS11592281
ERS11609625
ERS12209816
ERS11598359
ERS11612949
ERS12216131
ERS11600540
ERS11581491
ERS11588352
ERS12226106
ERS11571883
ERS11599618
ERS11596096
ERS12212240
ERS11608078
ERS11609684
ERS12221801
ERS11600161
ERS11604000
ERS11566868
ERS11576768
ERS11609632
ERS11588635
ERS11611107
ERS11597957
ERS11582570
ERS11597887
ERS11604556
ERS12208031
ERS11566120
ERS11598864
ERS11587923
ERS11581843
ERS12220536
ERS11570683
ERS11610548
ERS11580276
ERS11603957
ERS11601216
ERS11589115
ERS11566143
ERS12224018
ERS11574150
ERS11593791
ERS11600402
ERS11593399
ERS11608315
ERS11583990
ERS11577882
ERS11590720
ERS11587070
ERS11615891
ERS11602747
ERS11602140
ERS12219053
ERS11587646
ERS11598653
ERS11568188
ERS11578706
ERS11586646
ERS11567856
ERS11603398
ERS11611304
ERS11614183
ERS11595026
ERS12223553
ERS11593232
ERS11614369
ERS11574454
ERS11574259
ERS11613510
ERS12215278
ERS12226754
ERS11572556
ERS12227371
ERS12221506
ERS11604967
ERS11613103
ERS11574906
ERS11571056
ERS11586560
ERS11593537
ERS11581432
ERS11606157
ERS12218677
ERS11612641
ERS11592876
ERS11602021
ERS11602024
ERS11608327
ERS11579699
ERS12221607
ERS11582938
ERS11607767
ERS11603669
ERS12214531
ERS11578461
ERS11597778
ERS11597251
ERS11589428
ERS11590288
ERS12220000
ERS11581799
ERS11585270
ERS11602068
ERS11589744
ERS11577760
ERS11583497
ERS11573770
ERS11590223
ERS11565922
ERS11602640
ERS12216975
ERS11571318
ERS11578022
ERS11605280
ERS11605275
ERS11581079
ERS11594823
ERS11584740
ERS11607476
ERS11604054
ERS11590017
ERS11607354
ERS11577653
ERS11614798
ERS12211668
ERS11600986
ERS11605979
ERS11583617
ERS11603458
ERS11603825
ERS12217638
ERS11586984
ERS11581810
ERS11597172
ERS11577094
ERS12213069
ERS11590866
ERS11599187
ERS11583039
ERS11568718
ERS11598406
ERS11575846
ERS11589751
ERS12221200
ERS11600612
ERS11574276
ERS11574938
ERS12210214
ERS11604022
ERS11609376
ERS11596851
ERS12222804
ERS11585237
ERS11586865
ERS11575933
ERS11613340
ERS11594857
ERS11587681
ERS11593629
ERS11581664
ERS12217838
ERS11571594
ERS12216695
ERS11600947
ERS12209395
ERS11608056
ERS11601211
ERS11572004
ERS11567614
ERS11602109
ERS11608612
ERS11580637
ERS11596826
ERS11576290
ERS11588633
ERS11604724
ERS12208544
ERS12218306
ERS11603793
ERS11578245
ERS12209180
ERS11585445
ERS12210975
ERS11608059
ERS11591731
ERS11578842
ERS11609834
ERS11598227
ERS11590571
ERS11603931
ERS11569093
ERS11591981
ERS11613093
ERS11597195
ERS11567198
ERS11572210
ERS11598858
ERS11605864
ERS12216771
ERS12210707
ERS11588977
ERS11568093
ERS11580604
ERS11594880
ERS12217198
ERS11569551
ERS11566179
ERS11588988
ERS11613769
ERS11570892
ERS11591448
ERS11585662
ERS11598486
ERS11579905
ERS11573331
ERS11607419
ERS11616014
ERS11597529
ERS11577636
ERS11586064
ERS11571891
ERS11590183
ERS11584241
ERS11576239
ERS12222187
ERS11575296
ERS11594852
ERS11593870
ERS11603191
ERS11593784
ERS11580274
ERS11574464
ERS11584080
ERS12208691
ERS11576382
ERS11572804
ERS11603038
ERS11583564
ERS11593309
ERS12219132
ERS11610470
ERS11613665
ERS11590162
ERS11592414
ERS11595492
ERS11608995
ERS11613748
ERS12220549
ERS11575699
ERS11602363
ERS11609690
ERS11595675
ERS11587585
ERS12214207
ERS11566236
ERS11593107
ERS11604627
ERS11567345
ERS11571250
ERS11595446
ERS12213217
ERS11566011
ERS11592957
ERS11593547
ERS11601690
ERS12220879
ERS11578119
ERS11592041
ERS11596612
ERS11598513
ERS12211635
ERS11612769
ERS11568448
ERS11575361
ERS12213227
ERS11587287
ERS12209669
ERS11611662
ERS11609485
ERS11584447
ERS11582450
ERS11565821
ERS11596889
ERS11583576
ERS11580277
ERS11605806
ERS11594932
ERS11591629
ERS11614051
ERS11587129
ERS11570431
ERS11594816
ERS11591902
ERS11568924
ERS11573490
ERS11596171
ERS11597235
ERS11611655
ERS11597813
ERS11585170
ERS11610398
ERS11601137
ERS12217278
ERS11573172
ERS11565590
ERS11578524
ERS12218346
ERS11588488
ERS12226651
ERS11569427
ERS11572986
ERS11575251
ERS11591985
ERS12227183
ERS11589359
ERS11598963
ERS12222270
ERS11598086
ERS11604929
ERS11572486
ERS11591184
ERS11590211
ERS11593312
ERS11600175
ERS11594753
ERS11573317
ERS11612783
ERS11616164
ERS11579413
ERS11597191
ERS11586186
ERS11609699
ERS12227060
ERS11574302
ERS11575005
ERS11579687
ERS11572425
ERS11595913
ERS11585577
ERS11594200
ERS11591745
ERS12220911
ERS11586158
ERS11569226
ERS11596263
ERS11608498
ERS11575294
ERS11569672
ERS11586455
ERS11582127
ERS12225929
ERS11578522
ERS11605717
ERS12222723
ERS12214874
ERS11599322
ERS11608455
ERS12218362
ERS11606560
ERS11599171
ERS12217106
ERS11588182
ERS12213155
ERS11579735
ERS11579944
ERS11583445
ERS11608350
ERS11594685
ERS11577597
ERS11577708
ERS11599790
ERS12211972
ERS11575210
ERS11582160
ERS11603951
ERS11586069
ERS11608182
ERS11583183
ERS11577202
ERS11611400
ERS12217781
ERS11612956
ERS11608778
ERS12209935
ERS12210082
ERS12215883
ERS11590685
ERS11597072
ERS11579975
ERS11577256
ERS11586217
ERS12220363
ERS11600613
ERS11592186
ERS11590995
ERS12220143
ERS11576438
ERS11566573
ERS11591891
ERS11609557
ERS11600821
ERS11587644
ERS11575260
ERS11582878
ERS11603868
ERS11615939
ERS11582021
ERS12219155
ERS11593059
ERS11580353
ERS11603572
ERS11590563
ERS11608890
ERS11613006
ERS11596634
ERS11574865
ERS11593264
ERS11605533
ERS11583607
ERS11582131
ERS12226319
ERS11580314
ERS11600955
ERS11597019
ERS11582194
ERS11572177
ERS11570201
ERS11579291
ERS11591028
ERS11592195
ERS11606749
ERS11572065
ERS11609113
ERS12222199
ERS11613015
ERS12214095
ERS11593982
ERS11581923
ERS11608037
ERS11575427
ERS11578362
ERS11602618
ERS11566736
ERS11586770
ERS11573201
ERS11593516
ERS12217173
ERS11587303
ERS11588407
ERS11606416
ERS11577479
ERS11597500
ERS11570428
ERS12214151
ERS11578821
ERS11600556
ERS11575065
ERS11582482
ERS11608927
ERS11608133
ERS11567169
ERS11570750
ERS11567400
ERS12219397
ERS11575506
ERS12225599
ERS12221623
ERS11611074
ERS11591943
ERS11593081
ERS11591404
ERS11603438
ERS11616074
ERS12212927
ERS12216790
ERS11583930
ERS11581271
ERS11567930
ERS11608993
ERS12208120
ERS11575944
ERS11591712
ERS11603508
ERS11587988
ERS11575058
ERS11567874
ERS11571826
ERS11601136
ERS11599668
ERS11566872
ERS11613534
ERS11575325
ERS11574358
ERS11581194
ERS11571408
ERS11576039
ERS11573066
ERS12208794
ERS11596290
ERS11613684
ERS12225492
ERS11594972
ERS11593233
ERS11567087
ERS11600518
ERS12218934
ERS12223633
ERS11579606
ERS12227467
ERS11601682
ERS12216532
ERS11573394
ERS12220427
ERS12222054
ERS11571573
ERS11584295
ERS11577109
ERS11573959
ERS11583898
ERS11610634
ERS12219364
ERS11605552
ERS11610931
ERS11569372
ERS11593796
ERS11577193
ERS11596989
ERS11601135
ERS11606178
ERS12210577
ERS11578812
ERS11573207
ERS11576794
ERS12212543
ERS11589045
ERS12226568
ERS12220945
ERS11578270
ERS11588823
ERS12221495
ERS11600205
ERS11593217
ERS12207143
ERS12226765
ERS11611191
ERS11584606
ERS11607295
ERS11609782
ERS11581727
ERS12215343
ERS11604668
ERS12213521
ERS11605041
ERS12209082
ERS11566478
ERS12211475
ERS11573006
ERS11613624
ERS11584973
ERS11607806
ERS11600169
ERS11571298
ERS11599612
ERS11581208
ERS11588454
ERS11566338
ERS12213196
ERS11605888
ERS11568934
ERS12227402
ERS11574521
ERS12226848
ERS11590283
ERS11580736
ERS11586493
ERS11603129
ERS12220554
ERS11597236
ERS11601177
ERS12210420
ERS11609349
ERS11575677
ERS11589529
ERS11597950
ERS11611122
ERS11603448
ERS11568967
ERS11590672
ERS11567409
ERS11608419
ERS12217716
ERS11602423
ERS11594801
ERS11609109
ERS11596164
ERS11588155
ERS11580338
ERS11596715
ERS11586617
ERS12214396
ERS11572002
ERS11599151
ERS11567518
ERS11604900
ERS11575458
ERS11607194
ERS11607825
ERS11569980
ERS11594702
ERS11608944
ERS11609081
ERS11585929
ERS11570451
ERS11596387
ERS11587884
ERS11582812
ERS11579766
ERS11596313
ERS11594980
ERS11577107
ERS11577377
ERS11588886
ERS11579058
ERS11593805
ERS12224107
ERS11604754
ERS11583989
ERS11565301
ERS11595995
ERS11611012
ERS11605076
ERS11568265
ERS12219673
ERS11567849
ERS12208360
ERS11597446
ERS11609602
ERS11573320
ERS11571003
ERS12226654
ERS11616128
ERS11611290
ERS11580489
ERS12206620
ERS11601023
ERS11570212
ERS11575633
ERS11597127
ERS11597708
ERS11584367
ERS11568510
ERS11569183
ERS11604918
ERS11587185
ERS11594185
ERS11592764
ERS11599370
ERS12221608
ERS11581462
ERS11610476
ERS11607379
ERS11612916
ERS11603317
ERS11569097
ERS12208697
ERS11603656
ERS11576047
ERS11565302
ERS11583760
ERS11579879
ERS11591990
ERS11575152
ERS11611132
ERS11587931
ERS11570584
ERS11584642
ERS11573525
ERS12208038
ERS12210718
ERS11573885
ERS11595458
ERS11581009
ERS12209890
ERS11608070
ERS11607811
ERS11578375
ERS11595440
ERS11591840
ERS11576800
ERS11590394
ERS11603067
ERS11598736
ERS11613433
ERS11573684
ERS11572326
ERS12221754
ERS11594309
ERS11596299
ERS11573414
ERS12223120
ERS11607119
ERS11570360
ERS11590502
ERS11609873
ERS11582314
ERS11611386
ERS11572043
ERS12214818
ERS11589992
ERS11578191
ERS11599368
ERS11607516
ERS11573916
ERS11603738
ERS11576465
ERS11575113
ERS11586170
ERS11572655
ERS11597514
ERS11579656
ERS12221889
ERS11599258
ERS11575151
ERS12221444
ERS11614247
ERS11601038
ERS11565329
ERS11597562
ERS12225866
ERS12227444
ERS11602965
ERS12211290
ERS11587479
ERS11580826
ERS11591296
ERS11566482
ERS12214879
ERS11566618
ERS11603295
ERS11592027
ERS11566788
ERS12220270
ERS11599752
ERS11576053
ERS12222366
ERS11608914
ERS11586898
ERS12212184
ERS11603197
ERS11577843
ERS12214174
ERS11577090
ERS11583438
ERS11615848
ERS11579774
ERS11615750
ERS11610176
ERS11577679
ERS11597077
ERS11609815
ERS11600789
ERS11603571
ERS11609658
ERS11592093
ERS11571505
ERS11588811
ERS11598202
ERS12225689
ERS12213872
ERS11583540
ERS12219353
ERS11604290
ERS11593481
ERS11602209
ERS11565358
ERS12226067
ERS12219899
ERS11588213
ERS11575966
ERS11581460
ERS11613824
ERS11585321
ERS12218497
ERS11585502
ERS11598248
ERS11580622
ERS11577657
ERS12211406
ERS11616224
ERS11580357
ERS11605527
ERS11614241
ERS12206439
ERS11574088
ERS11580959
ERS11590276
ERS11612198
ERS11565793
ERS11576409
ERS11583239
ERS11603895
ERS11573031
ERS11604403
ERS11569207
ERS11572452
ERS12220166
ERS11584334
ERS11591072
ERS11614539
ERS11571354
ERS11566168
ERS12211037
ERS12215026
ERS11615696
ERS11569302
ERS11588043
ERS11605603
ERS12210802
ERS11612430
ERS12219338
ERS11592137
ERS11572677
ERS11575276
ERS11580838
ERS11575516
ERS11569255
ERS11607664
ERS11569101
ERS11569304
ERS12212250
ERS12213002
ERS11581885
ERS11612800
ERS11611564
ERS11577994
ERS11605034
ERS11572552
ERS11565455
ERS11580788
ERS11566801
ERS12217353
ERS11577016
ERS12225417
ERS12221560
ERS11607113
ERS11613119
ERS11580098
ERS11575233
ERS11613515
ERS11602217
ERS12218192
ERS11567429
ERS11609395
ERS11571783
ERS11578372
ERS11613039
ERS11611591
ERS12224895
ERS11593618
ERS12225142
ERS11580710
ERS12225087
ERS12226732
ERS11599836
ERS11588521
ERS11585118
ERS11601405
ERS12227161
ERS11604034
ERS11571417
ERS11567379
ERS11586410
ERS11587995
ERS11591614
ERS11605725
ERS11608278
ERS11578203
ERS11577748
ERS12211036
ERS11579610
ERS11586371
ERS11578131
ERS11613581
ERS12226022
ERS11584119
ERS11613360
ERS11594925
ERS11571702
ERS12210601
ERS11583109
ERS11578843
ERS11582181
ERS11577303
ERS12215825
ERS11574117
ERS12209990
ERS12221282
ERS11593636
ERS11609103
ERS11608134
ERS11600470
ERS11571102
ERS11601259
ERS11587081
ERS11593735
ERS11594907
ERS11572444
ERS11569765
ERS11571960
ERS11567788
ERS11592419
ERS11590108
ERS11581020
ERS11588747
ERS11609772
ERS11591247
ERS11585485
ERS11578499
ERS11606735
ERS12215458
ERS12223726
ERS12208117
ERS11586837
ERS11587967
ERS11588397
ERS11569547
ERS11610776
ERS11589327
ERS11601261
ERS11610463
ERS11566239
ERS12225075
ERS12209928
ERS11600392
ERS12211727
ERS12216214
ERS11581903
ERS11575420
ERS11583003
ERS11608664
ERS12226374
ERS12214125
ERS11582718
ERS11596790
ERS11574032
ERS11600177
ERS11607122
ERS11576494
ERS11580835
ERS11566161
ERS11608204
ERS11566527
ERS12217424
ERS11568074
ERS11590823
ERS11576512
ERS11569510
ERS11595808
ERS11567478
ERS11565379
ERS11586444
ERS11590467
ERS11610749
ERS11600388
ERS11599291
ERS11581178
ERS12221757
ERS12223071
ERS11603120
ERS12211484
ERS11604469
ERS11573611
ERS11575897
ERS11583245
ERS11567802
ERS11575691
ERS12221832
ERS11589279
ERS11573622
ERS11596142
ERS12226698
ERS11595904
ERS11594920
ERS11599334
ERS11572928
ERS11565335
ERS11590941
ERS11606023
ERS11568255
ERS11575857
ERS11580185
ERS11586965
ERS11571583
ERS11584210
ERS11570753
ERS11591759
ERS12217016
ERS11578994
ERS11567027
ERS11587615
ERS11575672
ERS11603280
ERS11604632
ERS11579049
ERS11565428
ERS11567503
ERS11573046
ERS12209339
ERS11587532
ERS11579725
ERS11574385
ERS11583274
ERS11581693
ERS11582651
ERS12223302
ERS11571433
ERS11614573
ERS11570342
ERS11609402
ERS11611406
ERS11566172
ERS11567934
ERS11592997
ERS12213987
ERS11566048
ERS11585602
ERS11591935
ERS11606799
ERS11593424
ERS12222500
ERS11587519
ERS11571541
ERS12212108
ERS11581957
ERS11597004
ERS11573017
ERS11577571
ERS11571508
ERS11585693
ERS11585555
ERS11570422
ERS11577993
ERS11613908
ERS11599595
ERS11602408
ERS12223679
ERS11575271
ERS11570087
ERS11572124
ERS12221836
ERS11586803
ERS11572818
ERS11587156
ERS12214573
ERS12211304
ERS11607003
ERS11594030
ERS11611365
ERS11573729
ERS11582248
ERS12211253
ERS11578747
ERS12216881
ERS12218293
ERS11582477
ERS12224839
ERS11579408
ERS11568035
ERS12225703
ERS11584616
ERS11603877
ERS11598509
ERS11608711
ERS11600905
ERS11589493
ERS11597761
ERS11588264
ERS11569945
ERS11582413
ERS11569068
ERS11592485
ERS12206826
ERS11601430
ERS11604330
ERS12219917
ERS11597448
ERS11600322
ERS12219993
ERS11602443
ERS11583933
ERS11593191
ERS11582321
ERS11584707
ERS12219524
ERS11604601
ERS11577537
ERS11572568
ERS11592394
ERS11609182
ERS12213053
ERS11576954
ERS11616110
ERS12210546
ERS11581100
ERS11593400
ERS11599288
ERS11592383
ERS11611628
ERS11569268
ERS11604397
ERS11588471
ERS11605520
ERS12211145
ERS11611615
ERS11572303
ERS12210434
ERS11572772
ERS11587708
ERS11587965
ERS11601817
ERS12227114
ERS12212541
ERS11578376
ERS11578346
ERS11590570
ERS11565417
ERS11574367
ERS11593274
ERS11576498
ERS11568786
ERS11567336
ERS11602903
ERS12213444
ERS11584344
ERS11582583
ERS11567811
ERS11597639
ERS11591341
ERS11592116
ERS11577892
ERS12221683
ERS12208867
ERS11587201
ERS11600871
ERS12220704
ERS12226340
ERS11600650
ERS11599424
ERS12212033
ERS11572058
ERS12218956
ERS12210845
ERS11599596
ERS11606688
ERS12225724
ERS12214044
ERS11587555
ERS11584336
ERS11607794
ERS11567147
ERS12217531
ERS11610389
ERS11573168
ERS12227472
ERS11606576
ERS11588432
ERS12218790
ERS11610601
ERS12217525
ERS11571545
ERS11602809
ERS11597903
ERS11585666
ERS11585618
ERS11581700
ERS11604943
ERS11566147
ERS11581505
ERS12213248
ERS11616170
ERS12215626
ERS12215323
ERS12227107
ERS11608427
ERS11601771
ERS12210778
ERS11580805
ERS12220562
ERS11610486
ERS12218800
ERS11599047
ERS11597269
ERS11589851
ERS11612194
ERS12209219
ERS11567807
ERS11568189
ERS12216837
ERS11567075
ERS12212209
ERS11587966
ERS12225362
ERS12209001
ERS11567655
ERS11592521
ERS11586296
ERS11571327
ERS11610044
ERS11613222
ERS11577579
ERS11577269
ERS11592744
ERS11592135
ERS11566600
ERS12209766
ERS11598093
ERS11602175
ERS12221776
ERS12221135
ERS11579839
ERS11613551
ERS11581296
ERS11576626
ERS11608499
ERS11569538
ERS11572282
ERS11586301
ERS11597365
ERS12219494
ERS11569930
ERS11573209
ERS11599298
ERS11605778
ERS11582681
ERS12213707
ERS11580778
ERS12208036
ERS11582017
ERS11598184
ERS11572483
ERS11598709
ERS11571211
ERS11592156
ERS11565908
ERS11599364
ERS11585442
ERS11608839
ERS12209066
ERS11603578
ERS11578274
ERS11569251
ERS11607705
ERS11591098
ERS12221772
ERS11610363
ERS11568607
ERS11602014
ERS12209839
ERS11579063
ERS11587494
ERS11589823
ERS11585465
ERS11606956
ERS11610544
ERS11595023
ERS11609387
ERS11584042
ERS12209728
ERS11580253
ERS11590524
ERS11585633
ERS11573111
ERS12216353
ERS11575713
ERS11576223
ERS11583388
ERS11591449
ERS11602928
ERS11587751
ERS12224578
ERS11614177
ERS11601386
ERS11606604
ERS11575225
ERS11605170
ERS11601062
ERS11613794
ERS11580694
ERS11608408
ERS12227221
ERS11609134
ERS11565580
ERS11594486
ERS11590432
ERS11574272
ERS11596707
ERS11609582
ERS11606200
ERS11582531
ERS11593005
ERS11581133
ERS11599358
ERS11583203
ERS12209225
ERS11598465
ERS11577615
ERS12216918
ERS12215632
ERS11597829
ERS11570730
ERS11613352
ERS11569621
ERS11600796
ERS12213549
ERS11572932
ERS11591509
ERS12218361
ERS12215059
ERS11589300
ERS11581400
ERS11602233
ERS11608248
ERS11612487
ERS11599710
ERS11594494
ERS11595138
ERS11578070
ERS12212771
ERS11600094
ERS11565322
ERS11572419
ERS11603757
ERS12211562
ERS11567965
ERS11577641
ERS11591995
ERS12226364
ERS11596590
ERS11574437
ERS11598015
ERS11591558
ERS11569383
ERS11571971
ERS12208625
ERS11613062
ERS11607552
ERS11603947
ERS11605595
ERS12207139
ERS11585255
ERS12208821
ERS11590031
ERS12217318
ERS11566752
ERS11586087
ERS11574849
ERS11584402
ERS12221869
ERS12211833
ERS11585387
ERS11575244
ERS11584754
ERS11592996
ERS11607793
ERS12210234
ERS11612414
ERS11585430
ERS12221318
ERS11603638
ERS11587872
ERS11599382
ERS12213215
ERS11603112
ERS11598166
ERS12217142
ERS11585607
ERS11597499
ERS11605203
ERS11610597
ERS11603570
ERS11581691
ERS11608655
ERS11572205
ERS11587078
ERS11566269
ERS11613282
ERS11567777
ERS11598960
ERS11609035
ERS11580242
ERS11597443
ERS11591562
ERS11598426
ERS11588554
ERS11590479
ERS11611697
ERS11591889
ERS11576183
ERS11570923
ERS11610323
ERS11583608
ERS11575784
ERS11569220
ERS11570635
ERS11585141
ERS11595679
ERS11600033
ERS12221720
ERS11579785
ERS11604515
ERS12226121
ERS11573050
ERS11581141
ERS11571592
ERS11593456
ERS11596362
ERS11581883
ERS11587057
ERS12209401
ERS11597100
ERS11583430
ERS11578481
ERS12211848
ERS11587865
ERS11566823
ERS11567332
ERS11580094
ERS11602772
ERS11590287
ERS11595770
ERS11610603
ERS11603503
ERS11595736
ERS11592049
ERS11601609
ERS11585697
ERS12226981
ERS11612533
ERS11587915
ERS11584290
ERS11573098
ERS11581687
ERS11607434
ERS11607218
ERS11596823
ERS11576081
ERS11588283
ERS11605392
ERS12217958
ERS11611059
ERS11610271
ERS11590202
ERS11595706
ERS11597021
ERS11612717
ERS12220523
ERS11612523
ERS12214902
ERS11599396
ERS11583231
ERS12215070
ERS11606462
ERS12215962
ERS11575358
ERS11609194
ERS11612178
ERS11583906
ERS11606044
ERS11566404
ERS11604990
ERS11611397
ERS11610072
ERS11565842
ERS11572797
ERS11595182
ERS12219286
ERS11572151
ERS11607686
ERS11610250
ERS11576416
ERS11587333
ERS11614403
ERS11571927
ERS11583384
ERS11565996
ERS11613909
ERS12214196
ERS11598571
ERS12220650
ERS11610335
ERS11576475
ERS11568520
ERS11591044
ERS12211942
ERS11609068
ERS11591400
ERS11610348
ERS11598105
ERS11582023
ERS12215312
ERS12219833
ERS11592715
ERS11609669
ERS11593366
ERS12220543
ERS11590601
ERS11613733
ERS11595859
ERS11608303
ERS11580997
ERS11590656
ERS11584253
ERS12223711
ERS11573705
ERS11579852
ERS11583352
ERS11610326
ERS11586876
ERS12226657
ERS11573852
ERS12217643
ERS11585805
ERS11568979
ERS11579697
ERS11588038
ERS11574152
ERS11583397
ERS12209252
ERS11598945
ERS11601908
ERS11576333
ERS11581113
ERS11612186
ERS11566437
ERS11586054
ERS11582443
ERS11607198
ERS11597812
ERS11596919
ERS11583027
ERS11571638
ERS11587301
ERS11614363
ERS12219083
ERS11593324
ERS11594567
ERS11571887
ERS11605058
ERS11579937
ERS11590188
ERS11591948
ERS11609355
ERS11568252
ERS11572067
ERS11572537
ERS11590361
ERS11583114
ERS12212133
ERS11613342
ERS12225602
ERS11613191
ERS11580303
ERS12222537
ERS11587053
ERS11611048
ERS11586389
ERS11606325
ERS11582050
ERS11615113
ERS11616327
ERS12220791
ERS12211737
ERS11580383
ERS11603767
ERS11593379
ERS11610717
ERS12207216
ERS11610833
ERS12211417
ERS11595485
ERS11616037
ERS11604987
ERS12208410
ERS11599516
ERS11581721
ERS12217266
ERS11605900
ERS12210096
ERS11610893
ERS11572443
ERS11595379
ERS11587208
ERS11610361
ERS11588876
ERS11606471
ERS11576741
ERS11595755
ERS11598515
ERS11573922
ERS11570600
ERS11575280
ERS11592511
ERS11566943
ERS11575326
ERS11570477
ERS11573754
ERS11592824
ERS11600671
ERS11572406
ERS11569202
ERS12216607
ERS11592073
ERS12223122
ERS11568954
ERS11610940
ERS11571367
ERS11565349
ERS11587198
ERS11582400
ERS12217549
ERS11576503
ERS11583945
ERS11613512
ERS11567168
ERS11615402
ERS11605303
ERS11609828
ERS12208707
ERS11591127
ERS11577370
ERS11601249
ERS11579632
ERS11570879
ERS11610035
ERS12215753
ERS11593381
ERS11588199
ERS11607929
ERS11583595
ERS11589037
ERS11611669
ERS11584390
ERS11592090
ERS11586363
ERS12220095
ERS11591817
ERS12209761
ERS12210187
ERS11598360
ERS11611225
ERS11608542
ERS12211281
ERS11591634
ERS11598066
ERS11587240
ERS11599440
ERS11582387
ERS12206794
ERS11602083
ERS11605379
ERS11583557
ERS11612545
ERS11581155
ERS11570143
ERS11568968
ERS11574313
ERS11587714
ERS11598928
ERS12216100
ERS11581207
ERS11572169
ERS11612572
ERS12218958
ERS12215273
ERS11602273
ERS11606741
ERS11585773
ERS11579688
ERS11593099
ERS11571108
ERS11578516
ERS11575499
ERS11575980
ERS11567568
ERS12209613
ERS11604785
ERS11592682
ERS11576122
ERS12211749
ERS12215590
ERS11570910
ERS12226398
ERS12217033
ERS11568372
ERS11577673
ERS11583228
ERS11602716
ERS11593195
ERS11609882
ERS11574840
ERS11572037
ERS11585628
ERS11604266
ERS12212226
ERS11586423
ERS11583432
ERS11607152
ERS11566462
ERS11598302
ERS12227299
ERS12215566
ERS11591744
ERS11595530
ERS11600655
ERS11590804
ERS11597155
ERS11576405
ERS11590597
ERS11587317
ERS11604827
ERS11573506
ERS11582414
ERS11567831
ERS11573505
ERS11566247
ERS11592072
ERS11584313
ERS11570645
ERS11611109
ERS11584959
ERS11586105
ERS11595156
ERS11604960
ERS11571344
ERS11590049
ERS11602313
ERS12225974
ERS11571139
ERS11590582
ERS12212176
ERS11610837
ERS12221438
ERS11616095
ERS11566619
ERS11595280
ERS11595761
ERS11591398
ERS11587134
ERS11594413
ERS12210333
ERS11608679
ERS11612466
ERS11607398
ERS11588580
ERS11601563
ERS11590121
ERS11589789
ERS11600519
ERS11569018
ERS11575535
ERS11571241
ERS11597616
ERS11589828
ERS12225457
ERS11613473
ERS12221274
ERS12225251
ERS11591162
ERS12224375
ERS11568116
ERS12220186
ERS11592396
ERS11574945
ERS11610322
ERS11582389
ERS11583973
ERS11569851
ERS11600951
ERS12226703
ERS11575248
ERS11571200
ERS11589900
ERS11612834
ERS11615695
ERS11603350
ERS11570466
ERS11586643
ERS11606678
ERS11604319
ERS12221393
ERS11586913
ERS12215276
ERS11609623
ERS11569596
ERS11597811
ERS12212799
ERS11573907
ERS11612253
ERS11584488
ERS11612207
ERS11604560
ERS11616209
ERS11610822
ERS11602660
ERS11576860
ERS12212764
ERS11584445
ERS11600128
ERS11607150
ERS11569356
ERS11591693
ERS11604898
ERS11566870
ERS11603252
ERS11585371
ERS11570990
ERS11590861
ERS11592790
ERS11572636
ERS12224621
ERS12222881
ERS11592068
ERS11592263
ERS11586780
ERS11589856
ERS11581398
ERS11581446
ERS12224878
ERS11611649
ERS11577669
ERS11573104
ERS11586858
ERS11568796
ERS11590885
ERS11594179
ERS11612418
ERS11572498
ERS12220274
ERS11607138
ERS11608316
ERS11604575
ERS11578209
ERS11571902
ERS11585941
ERS11574671
ERS11614405
ERS11580199
ERS11609764
ERS11590787
ERS11600554
ERS11590752
ERS11592467
ERS11567793
ERS11609703
ERS11581087
ERS11581210
ERS12215576
ERS11610546
ERS11605396
ERS11579623
ERS11612353
ERS11613317
ERS11572111
ERS11611336
ERS11565398
ERS12212908
ERS11591179
ERS11596210
ERS11583292
ERS11604564
ERS11583826
ERS11585405
ERS11589893
ERS12217402
ERS11588551
ERS11573797
ERS11603674
ERS11592565
ERS11598264
ERS11571604
ERS12214637
ERS11568714
ERS11595180
ERS11584939
ERS11600421
ERS12211226
ERS11575099
ERS11602889
ERS11607841
ERS11567937
ERS11605550
ERS12223103
ERS11577004
ERS11571913
ERS11595657
ERS11608464
ERS11604370
ERS12213536
ERS11588217
ERS12220328
ERS11583015
ERS11593349
ERS11569678
ERS12224094
ERS12221391
ERS11612530
ERS11569989
ERS11590091
ERS11584741
ERS11612492
ERS11601291
ERS11610869
ERS12216058
ERS11598249
ERS11566313
ERS12211245
ERS12211590
ERS11599677
ERS12226255
ERS11565496
ERS11606501
ERS11585910
ERS11590267
ERS11566700
ERS11577749
ERS11593594
ERS12220735
ERS11601961
ERS11589888
ERS12222727
ERS11581875
ERS11605613
ERS11596024
ERS11601849
ERS11576312
ERS11576262
ERS11591851
ERS11567795
ERS11597976
ERS11580470
ERS11605085
ERS11575037
ERS11594612
ERS11566875
ERS11614645
ERS11598974
ERS11570707
ERS11578026
ERS11591364
ERS11581441
ERS12216471
ERS11591282
ERS12219085
ERS11568455
ERS11603454
ERS12209541
ERS11604068
ERS11572134
ERS11574070
ERS11611251
ERS11570531
ERS11606552
ERS11600184
ERS11604241
ERS11570797
ERS11589546
ERS11612375
ERS11593911
ERS11616130
ERS12209516
ERS11597703
ERS11606975
ERS11606841
ERS11594275
ERS11568312
ERS12217077
ERS11588540
ERS11594223
ERS11568931
ERS11609869
ERS11603892
ERS11588332
ERS11602991
ERS11602276
ERS12222017
ERS11613368
ERS11607264
ERS11594443
ERS11609636
ERS11578479
ERS11577089
ERS11573734
ERS11607643
ERS11585741
ERS11593855
ERS11572215
ERS11596482
ERS12206669
ERS11573911
ERS11609310
ERS11566050
ERS11592397
ERS11599423
ERS11597953
ERS11586504
ERS12215233
ERS11590892
ERS11603566
ERS11583037
ERS11605362
ERS11575207
ERS11574332
ERS11594546
ERS11593953
ERS11612337
ERS12213781
ERS11593044
ERS12208425
ERS11566981
ERS11586878
ERS11600245
ERS11589472
ERS11566369
ERS12218453
ERS11604833
ERS12210703
ERS11595032
ERS11605907
ERS11567113
ERS11597522
ERS12224086
ERS11587515
ERS11615957
ERS11593874
ERS11583180
ERS11606606
ERS11573247
ERS11573494
ERS11587969
ERS11602497
ERS11600153
ERS11581527
ERS11603484
ERS12210032
ERS11579285
ERS12215837
ERS11588825
ERS11579226
ERS12212401
ERS12208904
ERS12214124
ERS12219287
ERS11614213
ERS11604525
ERS11616190
ERS11589785
ERS11566467
ERS11582086
ERS11574932
ERS12208673
ERS11600208
ERS11592850
ERS11567088
ERS11570503
ERS11577546
ERS11579072
ERS11568368
ERS12220053
ERS12209838
ERS11567421
ERS12213948
ERS11593487
ERS11600038
ERS11584744
ERS11607094
ERS11592724
ERS12217014
ERS11577142
ERS11616129
ERS11592026
ERS12224931
ERS11592562
ERS11581612
ERS12212846
ERS11588531
ERS11578506
ERS11572845
ERS11583756
ERS11574481
ERS11567851
ERS11578490
ERS11565873
ERS11588226
ERS11581361
ERS11584129
ERS12209101
ERS11584339
ERS11594890
ERS11607042
ERS11583223
ERS11575419
ERS11610373
ERS11576603
ERS11579330
ERS11589417
ERS11587370
ERS11600907
ERS11591841
ERS12223430
ERS11587365
ERS11608514
ERS12208761
ERS11597326
ERS11566742
ERS11575694
ERS11576061
ERS12221497
ERS11582100
ERS12210072
ERS12220226
ERS11576748
ERS12220296
ERS11610248
ERS11568430
ERS11587417
ERS11596751
ERS11587161
ERS11611701
ERS11599775
ERS12207079
ERS11607990
ERS11582385
ERS11613335
ERS11584378
ERS12224737
ERS11570329
ERS11593908
ERS11572235
ERS11568451
ERS12216535
ERS11591039
ERS12218458
ERS11577587
ERS11573783
ERS11573860
ERS11596031
ERS11581064
ERS12214842
ERS11612424
ERS12215280
ERS11573268
ERS11575802
ERS11567089
ERS11602958
ERS11599022
ERS11599165
ERS12221878
ERS12227225
ERS11613248
ERS11602322
ERS11568327
ERS11604543
ERS11572692
ERS11580229
ERS11610703
ERS11572559
ERS12208151
ERS12224134
ERS11594106
ERS11569906
ERS11575423
ERS11610870
ERS11565605
ERS11606020
ERS11566715
ERS11575930
ERS11600618
ERS11585230
ERS11610185
ERS11568494
ERS11613075
ERS11611666
ERS12218683
ERS11568294
ERS11613924
ERS11580873
ERS11565829
ERS11582949
ERS11581927
ERS11588030
ERS12223007
ERS11578010
ERS11581014
ERS11603462
ERS11571158
ERS11590101
ERS11600716
ERS11604640
ERS11582714
ERS11608677
ERS11590766
ERS11606718
ERS11616198
ERS11593166
ERS11575578
ERS11586674
ERS11578546
ERS11575347
ERS11570858
ERS11608077
ERS11583161
ERS11566669
ERS11566857
ERS11571903
ERS12209614
ERS11603715
ERS11566524
ERS11586882
ERS12209108
ERS12214851
ERS11612859
ERS12220995
ERS11598108
ERS11600432
ERS11579536
ERS11585688
ERS12226477
ERS12206861
ERS11607408
ERS11569004
ERS11601523
ERS11588085
ERS11582514
ERS11578751
ERS12209289
ERS11571235
ERS11602378
ERS11591332
ERS11584591
ERS11569493
ERS12226762
ERS12214218
ERS11592594
ERS11580543
ERS11604317
ERS11569425
ERS11587905
ERS11605158
ERS11572904
ERS11602718
ERS11583204
ERS11610986
ERS11574957
ERS11582034
ERS11614604
ERS11578757
ERS11573844
ERS11576320
ERS11587192
ERS11575762
ERS11591208
ERS11585183
ERS11607061
ERS11570316
ERS11571051
ERS11590632
ERS11597568
ERS12224775
ERS12208996
ERS11593789
ERS11598396
ERS12216949
ERS11572675
ERS11565610
ERS11591769
ERS11606421
ERS11605566
ERS11578162
ERS12226886
ERS11575875
ERS11593804
ERS11568392
ERS11576686
ERS12211282
ERS12214983
ERS11587650
ERS11579227
ERS11574087
ERS12209774
ERS11603934
ERS11610263
ERS11595311
ERS11588617
ERS11578878
ERS11574290
ERS11569075
ERS11573149
ERS11572957
ERS11589229
ERS11592972
ERS11608873
ERS12222897
ERS11577677
ERS11595750
ERS11610555
ERS11570875
ERS11590963
ERS11585955
ERS11597655
ERS11576866
ERS11606091
ERS11566793
ERS11575888
ERS11602405
ERS11574791
ERS11611639
ERS12209491
ERS12212940
ERS11569742
ERS12212910
ERS12210405
ERS11585050
ERS11608439
ERS11577454
ERS11590416
ERS11576843
ERS12223251
ERS11608841
ERS12211843
ERS11609334
ERS11579512
ERS11576397
ERS11603756
ERS12223204
ERS12213101
ERS11594398
ERS11569052
ERS12209555
ERS11579534
ERS11576718
ERS11589282
ERS11591171
ERS11577149
ERS11568681
ERS11614365
ERS11568142
ERS11612943
ERS12222884
ERS11586236
ERS11570096
ERS11598669
ERS11574952
ERS11603341
ERS11592706
ERS11584856
ERS12226857
ERS11585551
ERS11570739
ERS11575793
ERS11584226
ERS11572070
ERS11600936
ERS11582302
ERS11575000
ERS11575704
ERS11608082
ERS11598141
ERS11599882
ERS11566918
ERS11566642
ERS11609544
ERS11578507
ERS11570119
ERS11573426
ERS11598686
ERS11585119
ERS11610845
ERS11599616
ERS11607517
ERS11574867
ERS11576055
ERS11597665
ERS11571390
ERS11591945
ERS11573223
ERS11567290
ERS12225241
ERS11591694
ERS11598997
ERS11582070
ERS11578168
ERS11590789
ERS11584779
ERS11578562
ERS11613145
ERS11587610
ERS11574746
ERS11601174
ERS11584860
ERS11586035
ERS11577732
ERS12221124
ERS11604764
ERS11591713
ERS11585104
ERS11572255
ERS11609323
ERS12217059
ERS11612585
ERS11575101
ERS11596915
ERS11574713
ERS11582791
ERS11602427
ERS11601295
ERS11589046
ERS12214591
ERS11606926
ERS11592434
ERS11603392
ERS11566887
ERS12225402
ERS11578451
ERS12217994
ERS12216749
ERS11566816
ERS11616119
ERS11614032
ERS11575607
ERS11572766
ERS11567193
ERS12221130
ERS12227046
ERS11579786
ERS11585315
ERS11573376
ERS12209312
ERS11592379
ERS11573606
ERS11569916
ERS12209499
ERS11584579
ERS12221932
ERS11575473
ERS11590719
ERS11606920
ERS12216184
ERS11582906
ERS11586605
ERS11616039
ERS11575658
ERS11583357
ERS11570550
ERS12218951
ERS11578000
ERS12212768
ERS11578975
ERS11598784
ERS12209098
ERS11609457
ERS11614540
ERS11586571
ERS11610366
ERS11566511
ERS11609190
ERS11568761
ERS12224160
ERS11609210
ERS11565987
ERS11596740
ERS11602268
ERS12223260
ERS11570291
ERS11593910
ERS12217310
ERS11573658
ERS12222867
ERS11614745
ERS11573565
ERS11565971
ERS11575128
ERS11611433
ERS12218240
ERS11589792
ERS11588821
ERS11580430
ERS11570884
ERS11594374
ERS12217924
ERS11576473
ERS11594995
ERS12211199
ERS12219574
ERS11583050
ERS11568387
ERS12220236
ERS11572163
ERS11606923
ERS11589535
ERS11609609
ERS11567396
ERS11573036
ERS12212113
ERS11577609
ERS11590585
ERS11596283
ERS11598334
ERS11599404
ERS11567637
ERS11580180
ERS11593483
ERS11584071
ERS11603440
ERS11584008
ERS11614528
ERS11583362
ERS11567982
ERS12214355
ERS12208945
ERS11581433
ERS11577908
ERS11570905
ERS11606126
ERS11602099
ERS11590594
ERS11578649
ERS12217115
ERS11569863
ERS11609204
ERS12210932
ERS11565516
ERS11604438
ERS11606446
ERS12211073
ERS11597931
ERS11570196
ERS11614509
ERS12222130
ERS12219074
ERS11577153
ERS12218548
ERS11570403
ERS11579895
ERS12218603
ERS11579114
ERS11581513
ERS11593225
ERS11605295
ERS12215526
ERS11587679
ERS11596213
ERS11607163
ERS11585583
ERS12210702
ERS11593716
ERS11590054
ERS11588519
ERS11585716
ERS12223602
ERS11608753
ERS11583052
ERS11609059
ERS11581070
ERS12223455
ERS11598412
ERS12208815
ERS11565897
ERS11612802
ERS11592529
ERS11594869
ERS11615897
ERS11575585
ERS11582453
ERS11580774
ERS11606112
ERS11597091
ERS11609997
ERS11585995
ERS11583515
ERS11591262
ERS12210953
ERS11579240
ERS11601893
ERS11596144
ERS11596494
ERS11588005
ERS12207180
ERS11578759
ERS11589999
ERS11607901
ERS11612671
ERS11581627
ERS11578867
ERS11573443
ERS11571623
ERS11565780
ERS11608853
ERS11598049
ERS11600843
ERS12209978
ERS11567775
ERS11605107
ERS11590713
ERS12213698
ERS12226946
ERS11606946
ERS11604624
ERS11573985
ERS11609467
ERS11582602
ERS11570737
ERS11606370
ERS11572929
ERS12212353
ERS11591295
ERS11605445
ERS11585248
ERS11587706
ERS12218255
ERS11593084
ERS11592265
ERS11596356
ERS11569739
ERS11602249
ERS11575039
ERS11578659
ERS11581260
ERS11594688
ERS11578459
ERS12221183
ERS11580264
ERS11579463
ERS12220883
ERS11603903
ERS11583171
ERS12212223
ERS11581282
ERS11592059
ERS11613500
ERS11597894
ERS12226135
ERS11596576
ERS11593897
ERS11581520
ERS11613174
ERS12214387
ERS11566658
ERS11588802
ERS11595333
ERS11580051
ERS11592894
ERS12218313
ERS11573548
ERS11574601
ERS11611452
ERS11570701
ERS11610897
ERS11609653
ERS11568743
ERS11615867
ERS12214552
ERS11578993
ERS11581760
ERS11596499
ERS11601599
ERS11583966
ERS11569686
ERS12226995
ERS11605575
ERS12218893
ERS11613703
ERS11575255
ERS11613226
ERS11587402
ERS11588203
ERS11587067
ERS11574907
ERS11610042
ERS11579823
ERS11587831
ERS11597609
ERS11581273
ERS11565544
ERS11599818
ERS11592698
ERS11583167
ERS11602243
ERS11610472
ERS12227270
ERS11608818
ERS11590629
ERS11566088
ERS11596667
ERS11585908
ERS11574618
ERS12222966
ERS11580486
ERS12215554
ERS12227413
ERS11586060
ERS11567119
ERS11616193
ERS11613499
ERS12214157
ERS12227057
ERS11595160
ERS11608023
ERS11574096
ERS11565312
ERS12220658
ERS11578752
ERS11614659
ERS11571394
ERS11603998
ERS11565502
ERS11592733
ERS11571099
ERS11596066
ERS12209265
ERS11593243
ERS11568897
ERS11612836
ERS11580738
ERS11576168
ERS12221969
ERS11592809
ERS11574104
ERS11583883
ERS11608299
ERS11574147
ERS11578468
ERS11597956
ERS11602450
ERS11594958
ERS11566500
ERS11585880
ERS11574465
ERS11578177
ERS11597912
ERS11604968
ERS11590662
ERS11598319
ERS11600352
ERS11608892
ERS11602738
ERS11597659
ERS11614212
ERS11594738
ERS11566165
ERS11577485
ERS11583725
ERS11596571
ERS11577554
ERS11613321
ERS11597087
ERS12222256
ERS11608436
ERS11565852
ERS11592233
ERS11604538
ERS11601357
ERS12212597
ERS11615304
ERS11578697
ERS11608459
ERS11576722
ERS11568354
ERS11567408
ERS11614228
ERS11567762
ERS11595872
ERS11583782
ERS12210115
ERS11581124
ERS11590864
ERS12211892
ERS11611035
ERS11592571
ERS11601950
ERS11599582
ERS11588511
ERS12214263
ERS11608232
ERS11602766
ERS11586933
ERS11582934
ERS11584287
ERS12211823
ERS11608105
ERS11590002
ERS11572097
ERS11602952
ERS11576162
ERS11601657
ERS11583867
ERS11602119
ERS11596266
ERS11611126
ERS11605855
ERS11592282
ERS11591263
ERS11586417
ERS11607101
ERS11590556
ERS11583072
ERS12216622
ERS11613445
ERS11591212
ERS11599935
ERS11592765
ERS11590047
ERS11590513
ERS11592258
ERS11581899
ERS11588828
ERS11567891
ERS12219407
ERS11594421
ERS11592924
ERS11565638
ERS11607252
ERS11587020
ERS11603257
ERS11568064
ERS11571172
ERS11567166
ERS11604119
ERS12208760
ERS11604265
ERS11577273
ERS11567759
ERS11566660
ERS11610817
ERS11601640
ERS11595147
ERS11591334
ERS11582598
ERS11612165
ERS11599900
ERS11592160
ERS12214063
ERS11606770
ERS11614636
ERS11602383
ERS11604097
ERS12217983
ERS11592642
ERS12216886
ERS11581949
ERS12220625
ERS11601330
ERS11613778
ERS11602585
ERS11584786
ERS11589986
ERS11613184
ERS11615795
ERS11595099
ERS11568287
ERS11574981
ERS11598696
ERS12227336
ERS11579185
ERS11601894
ERS11596278
ERS11567025
ERS11603842
ERS11566231
ERS12210378
ERS11612877
ERS12209016
ERS11592400
ERS11590423
ERS11610113
ERS11609308
ERS12221451
ERS11575984
ERS11586676
ERS12214972
ERS11609087
ERS11603505
ERS11607345
ERS11570186
ERS11597204
ERS11570774
ERS11609363
ERS11587982
ERS11578181
ERS12225659
ERS11606435
ERS12213762
ERS12208587
ERS11573711
ERS11607855
ERS11590755
ERS11588458
ERS11587636
ERS11589794
ERS11574502
ERS11594901
ERS11587704
ERS11590625
ERS11588009
ERS11586801
ERS12211182
ERS11579683
ERS11602211
ERS11574132
ERS11572310
ERS11574399
ERS12214034
ERS11588671
ERS11574234
ERS11585547
ERS11596483
ERS12214246
ERS11603421
ERS11580099
ERS11584668
ERS11595841
ERS11594079
ERS11603749
ERS12208507
ERS11582897
ERS11616157
ERS11577626
ERS11596136
ERS11565436
ERS11590342
ERS11606031
ERS11592973
ERS11582369
ERS11570262
ERS11606939
ERS11591051
ERS11572937
ERS11599049
ERS11588261
ERS12213520
ERS11570304
ERS11568844
ERS12214720
ERS12216492
ERS11568596
ERS11593836
ERS11577541
ERS11583753
ERS12227153
ERS11575450
ERS11596291
ERS11578711
ERS11611562
ERS11602907
ERS11594548
ERS11583071
ERS11607607
ERS11569691
ERS11613715
ERS11604040
ERS11581536
ERS11600883
ERS11582605
ERS12210295
ERS11573005
ERS11598581
ERS11596656
ERS11598039
ERS11585073
ERS11599315
ERS11605739
ERS12213784
ERS12217885
ERS11568549
ERS11607791
ERS11571546
ERS11588846
ERS11568525
ERS12209616
ERS11591994
ERS11604279
ERS11583315
ERS11602748
ERS11594532
ERS12209965
ERS11590530
ERS11570211
ERS11607938
ERS11594615
ERS12224822
ERS11577944
ERS11582110
ERS11613580
ERS11587930
ERS11577333
ERS11612806
ERS11591203
ERS11614217
ERS11586297
ERS11565741
ERS11583726
ERS11609292
ERS11599174
ERS11601716
ERS11571785
ERS11595001
ERS11567819
ERS11565733
ERS11591145
ERS11569316
ERS11578421
ERS11587900
ERS11580469
ERS11587843
ERS11570611
ERS11600353
ERS11583613
ERS11585556
ERS11585153
ERS11576929
ERS11571877
ERS12223099
ERS11602518
ERS11571625
ERS11570174
ERS12219480
ERS11594742
ERS11573466
ERS12209372
ERS11570336
ERS12224131
ERS11592695
ERS11581764
ERS11607105
ERS11610847
ERS11570469
ERS12211249
ERS11574640
ERS11581291
ERS11603472
ERS11593385
ERS11599542
ERS11581615
ERS11610162
ERS11608390
ERS11574745
ERS11573573
ERS11590507
ERS11608002
ERS11600814
ERS12210081
ERS12223589
ERS11576709
ERS11574744
ERS11599108
ERS12222963
ERS11600756
ERS12226601
ERS11572672
ERS11585046
ERS11573802
ERS11608108
ERS12220720
ERS11591049
ERS11574658
ERS11578478
ERS11565945
ERS11587598
ERS11605690
ERS11567479
ERS12220476
ERS11586614
ERS11579938
ERS11579124
ERS11573698
ERS11596566
ERS11578564
ERS11572314
ERS12218567
ERS11583070
ERS11572231
ERS11595106
ERS11587141
ERS11593231
ERS12213518
ERS11576640
ERS12220732
ERS11610706
ERS11604970
ERS11592705
ERS11579737
ERS12218104
ERS11604664
ERS11576177
ERS11610875
ERS11587512
ERS12212716
ERS12208944
ERS11596032
ERS11596060
ERS11606865
ERS11602700
ERS11588556
ERS11608312
ERS11596053
ERS11614335
ERS11591566
ERS11605918
ERS11577423
ERS11587779
ERS11605429
ERS11587584
ERS12225498
ERS11568481
ERS11610885
ERS11591121
ERS11575033
ERS11584366
ERS11607983
ERS11580468
ERS12209767
ERS11592477
ERS11596455
ERS11581784
ERS11589956
ERS12227395
ERS12221388
ERS11590732
ERS11607219
ERS11567575
ERS11567045
ERS11591330
ERS12208472
ERS11565652
ERS12227469
ERS12216237
ERS11579115
ERS12224483
ERS11602265
ERS11608029
ERS11585757
ERS11612895
ERS11568631
ERS11568617
ERS11569944
ERS11598115
ERS11613854
ERS11611491
ERS11595901
ERS11588161
ERS11612973
ERS11581530
ERS11603982
ERS11602178
ERS11590635
ERS11606249
ERS11590292
ERS11579318
ERS12220725
ERS11565823
ERS11592408
ERS11572547
ERS12216988
ERS11576777
ERS11572296
ERS11590090
ERS11582123
ERS11594976
ERS11581434
ERS11580946
ERS11588991
ERS11600066
ERS11588250
ERS11608373
ERS11569384
ERS11601425
ERS11580890
ERS11600207
ERS11565967
ERS11601573
ERS11596819
ERS11573742
ERS11578856
ERS11577921
ERS11590193
ERS11611393
ERS11575330
ERS11608127
ERS11598916
ERS12219241
ERS11568615
ERS11578090
ERS11571052
ERS11586587
ERS11581323
ERS12206733
ERS11605294
ERS11585262
ERS12217181
ERS11569572
ERS11609896
ERS11585867
ERS11574377
ERS11572944
ERS11609045
ERS11581229
ERS12213961
ERS11612320
ERS11605339
ERS11573319
ERS11607713
ERS11581059
ERS11585868
ERS11609671
ERS11582778
ERS12217512
ERS12216391
ERS11569458
ERS11578898
ERS11597380
ERS11590259
ERS12212463
ERS11600451
ERS11616279
ERS11606953
ERS11566984
ERS11600002
ERS11578029
ERS11613848
ERS11605182
ERS11612501
ERS11604939
ERS11575880
ERS11598829
ERS11604136
ERS11574284
ERS12218498
ERS12209743
ERS11597816
ERS11586115
ERS11606480
ERS11582563
ERS11568378
ERS11565944
ERS11600364
ERS11597740
ERS11583575
ERS11574831
ERS12212623
ERS12221087
ERS11602224
ERS11582763
ERS11606076
ERS12220783
ERS11606203
ERS11566129
ERS11592703
ERS12216269
ERS12214447
ERS11600725
ERS11582157
ERS12226506
ERS11590697
ERS11585744
ERS11606601
ERS11605084
ERS12212461
ERS11592586
ERS11578725
ERS11605373
ERS11584886
ERS11607635
ERS11579611
ERS11607781
ERS11589339
ERS11585978
ERS11591242
ERS12208627
ERS12215088
ERS12217820
ERS11598075
ERS11583647
ERS12222679
ERS11574095
ERS11571517
ERS11576265
ERS11573277
ERS11599653
ERS11600602
ERS11568704
ERS11602977
ERS11581598
ERS11602189
ERS11577403
ERS11565360
ERS12215199
ERS12218560
ERS11594342
ERS11572673
ERS11613430
ERS11616013
ERS11575464
ERS11577816
ERS11590213
ERS12222474
ERS11594566
ERS12221048
ERS11589549
ERS11583294
ERS11581421
ERS11573257
ERS11574602
ERS11595061
ERS11575681
ERS11595726
ERS11602487
ERS11611360
ERS11601786
ERS11566167
ERS11607024
ERS11574202
ERS11593334
ERS11595762
ERS11573579
ERS11609114
ERS11593325
ERS11581105
ERS11579278
ERS12212620
ERS11581676
ERS11586176
ERS11613718
ERS11581447
ERS11572662
ERS11608261
ERS11584203
ERS11597601
ERS12225923
ERS12215426
ERS11571083
ERS11584087
ERS11568262
ERS11584538
ERS11573829
ERS11569260
ERS11588641
ERS11609493
ERS12212290
ERS11578229
ERS11570919
ERS11587046
ERS11569864
ERS11582935
ERS11569136
ERS11578394
ERS11604650
ERS11584910
ERS11611526
ERS11577496
ERS11566633
ERS11611346
ERS11606786
ERS11588227
ERS11567464
ERS11591192
ERS11567651
ERS12209414
ERS12213367
ERS11587638
ERS11571917
ERS11597409
ERS11605328
ERS11616416
ERS11601919
ERS11595957
ERS11576731
ERS11579048
ERS11579863
ERS11589749
ERS11576665
ERS11604855
ERS11588949
ERS12224639
ERS11578135
ERS11600359
ERS11586166
ERS11601374
ERS12208350
ERS11585054
ERS12220558
ERS12227327
ERS11585034
ERS11589957
ERS12214622
ERS11605480
ERS11568564
ERS11613723
ERS11580814
ERS12219465
ERS12217239
ERS11567376
ERS11568409
ERS11615831
ERS11590272
ERS11585048
ERS11579613
ERS11566219
ERS11575192
ERS11605594
ERS12221109
ERS11590025
ERS12225011
ERS11584220
ERS11592516
ERS12226915
ERS12209222
ERS11570816
ERS11586576
ERS12208133
ERS11574162
ERS11575208
ERS11581567
ERS11602506
ERS11595934
ERS11614378
ERS11579439
ERS11600403
ERS12223403
ERS12212018
ERS11613542
ERS11613256
ERS11567916
ERS11605827
ERS11606442
ERS11581595
ERS12211791
ERS12212907
ERS11568296
ERS11609018
ERS11585216
ERS11592836
ERS11600255
ERS11588441
ERS11587827
ERS11591207
ERS11577664
ERS11571824
ERS11570845
ERS11572516
ERS11572664
ERS11594100
ERS11606701
ERS11587860
ERS11579738
ERS11609165
ERS12218529
ERS12218156
ERS11602345
ERS11598505
ERS11583127
ERS11570891
ERS11594811
ERS11607980
ERS11565839
ERS11592559
ERS11597349
ERS11592145
ERS11613508
ERS12219201
ERS11591204
ERS11577285
ERS11567951
ERS12219088
ERS12220450
ERS12218269
ERS11571045
ERS11570279
ERS11600790
ERS11573661
ERS11582578
ERS11577863
ERS11570969
ERS11601008
ERS11565351
ERS11591516
ERS11588643
ERS11571182
ERS11572864
ERS11606080
ERS11575954
ERS11579371
ERS11594977
ERS11606911
ERS11601007
ERS11570629
ERS11582886
ERS11608516
ERS12224819
ERS11598782
ERS11594492
ERS12224838
ERS11573559
ERS11573918
ERS11570948
ERS12212773
ERS11590310
ERS11578523
ERS11611264
ERS11583672
ERS11608776
ERS11583272
ERS11611069
ERS11585076
ERS12227085
ERS11588639
ERS11594349
ERS12210988
ERS11576823
ERS11607456
ERS11614691
ERS11594201
ERS11598728
ERS12226711
ERS11598169
ERS11607284
ERS11608586
ERS11586687
ERS11577950
ERS11600244
ERS11576032
ERS11606204
ERS11585739
ERS11607000
ERS12216902
ERS12208197
ERS11592374
ERS11588742
ERS11593517
ERS11571497
ERS11611699
ERS11595253
ERS11598636
ERS12215965
ERS11566552
ERS12217313
ERS11585600
ERS11592140
ERS11609599
ERS11609603
ERS11605247
ERS11601268
ERS11603987
ERS11588522
ERS12218409
ERS11604890
ERS12210374
ERS11580662
ERS11577258
ERS11565514
ERS11610533
ERS11585060
ERS11566961
ERS11584478
ERS11613272
ERS11576931
ERS11586847
ERS11601225
ERS11598368
ERS11577137
ERS11577314
ERS11602074
ERS12211810
ERS11597138
ERS11578258
ERS11593239
ERS11571033
ERS12219883
ERS12219884
ERS12219149
ERS11585198
ERS11588904
ERS11597483
ERS11585159
ERS12225914
ERS11587521
ERS11594337
ERS11573936
ERS11591737
ERS11575898
ERS11609910
ERS12216372
ERS11590516
ERS11588845
ERS11565870
ERS11601531
ERS11605152
ERS11590114
ERS11567511
ERS11590094
ERS11575407
ERS11592194
ERS11583891
ERS12213470
ERS11595204
ERS11610669
ERS11596875
ERS12211319
ERS11565907
ERS11610785
ERS12226574
ERS11606477
ERS11595389
ERS11601244
ERS11616174
ERS11582577
ERS11576698
ERS12212807
ERS11610502
ERS11586710
ERS11584855
ERS11584649
ERS11573567
ERS11579663
ERS11571801
ERS11573562
ERS11590558
ERS12219002
ERS11613297
ERS11600641
ERS11602118
ERS12212423
ERS11578965
ERS11580563
ERS11578356
ERS11584127
ERS11601476
ERS11600631
ERS11574689
ERS11610748
ERS12212945
ERS11599193
ERS11577155
ERS11598664
ERS11596711
ERS11574359
ERS11583965
ERS11571213
ERS11589904
ERS11613573
ERS11602128
ERS11600873
ERS11585705
ERS11595688
ERS11571482
ERS11575211
ERS11584285
ERS11595250
ERS11600741
ERS11571064
ERS11601297
ERS12219557
ERS11585032
ERS11590993
ERS11611022
ERS11601697
ERS11589471
ERS11610879
ERS12226093
ERS11578650
ERS11587246
ERS11572682
ERS11587578
ERS11571862
ERS11609484
ERS11572458
ERS11589089
ERS11606231
ERS11572526
ERS12226777
ERS12224251
ERS11596806
ERS11603938
ERS11583395
ERS11568923
ERS11589189
ERS11582322
ERS11573474
ERS11590217
ERS11573188
ERS12215207
ERS11596991
ERS11586299
ERS11588649
ERS11578313
ERS11593465
ERS11566294
ERS11582415
ERS11590703
ERS12213456
ERS11591266
ERS11571681
ERS11598525
ERS11601802
ERS11583793
ERS11571420
ERS11566250
ERS11606124
ERS11566445
ERS11571634
ERS11574292
ERS11584718
ERS11614038
ERS11590160
ERS11613865
ERS11593269
ERS11574847
ERS11597335
ERS11581786
ERS11599264
ERS11603646
ERS11571254
ERS11580330
ERS11568656
ERS11598605
ERS11597187
ERS11605178
ERS11603507
ERS11595897
ERS11571679
ERS12222601
ERS11606763
ERS11596255
ERS11587945
ERS11577365
ERS12214183
ERS11572442
ERS11593002
ERS11574240
ERS11609596
ERS11605465
ERS12215496
ERS11591346
ERS11601879
ERS11611187
ERS11577412
ERS12226609
ERS12217963
ERS11578943
ERS11603243
ERS12219459
ERS11568507
ERS11594112
ERS11582749
ERS11603304
ERS11609468
ERS11577244
ERS11597981
ERS11603479
ERS11591928
ERS12209004
ERS11590890
ERS11579289
ERS11576566
ERS12223518
ERS11591721
ERS11578915
ERS12214792
ERS11577695
ERS11604202
ERS11593707
ERS11582862
ERS11610270
ERS11589106
ERS11596940
ERS12214426
ERS11582184
ERS11602556
ERS12212371
ERS11614695
ERS11609399
ERS11598259
ERS11596789
ERS12218945
ERS11572340
ERS11604161
ERS11576442
ERS11614644
ERS11586729
ERS11609686
ERS11600746
ERS11576394
ERS12214951
ERS11584448
ERS11595343
ERS12224353
ERS11581439
ERS12215687
ERS12213094
ERS11590532
ERS12208126
ERS11613485
ERS12208452
ERS11607641
ERS11609267
ERS11595307
ERS11598791
ERS11583572
ERS11611684
ERS11584964
ERS12209470
ERS12217140
ERS12224606
ERS11578948
ERS11603574
ERS11579651
ERS11608604
ERS11570579
ERS11607505
ERS11604261
ERS11580327
ERS11589442
ERS11604879
ERS11596801
ERS11596097
ERS12218921
ERS11584648
ERS11571242
ERS11592607
ERS12225965
ERS11567301
ERS11601426
ERS11565665
ERS11583057
ERS11572985
ERS11577905
ERS11584574
ERS11602871
ERS11585026
ERS11569027
ERS12220129
ERS11572436
ERS11585370
ERS11613918
ERS11595636
ERS11593708
ERS11568545
ERS11575674
ERS11598570
ERS11588083
ERS11602043
ERS12227075
ERS11588605
ERS11584506
ERS11590158
ERS11579660
ERS11592512
ERS11602917
ERS12226562
ERS12211091
ERS11580576
ERS11614313
ERS11567806
ERS11565841
ERS11581351
ERS11581215
ERS11577282
ERS11596955
ERS11602212
ERS11597913
ERS11585107
ERS11594495
ERS11586390
ERS11600212
ERS12210657
ERS11590026
ERS11598260
ERS11569962
ERS11583411
ERS11616302
ERS11565740
ERS11600500
ERS11572917
ERS11601497
ERS11574983
ERS11598311
ERS12224995
ERS11610949
ERS11569624
ERS11605175
ERS11571042
ERS12211699
ERS11575528
ERS11606151
ERS11586153
ERS11576441
ERS12220997
ERS11572660
ERS11590599
ERS11578619
ERS11581238
ERS11614592
ERS11584624
ERS11585365
ERS11604390
ERS11588200
ERS11602457
ERS11614034
ERS11603614
ERS11594272
ERS12220422
ERS12211033
ERS11596005
ERS12224041
ERS11569982
ERS11596038
ERS11599006
ERS11565330
ERS11597853
ERS11600968
ERS11616238
ERS11610643
ERS11596086
ERS11591845
ERS11597283
ERS11593388
ERS11570980
ERS12223624
ERS11613198
ERS11575717
ERS11591996
ERS11578213
ERS11587677
ERS11605623
ERS11592062
ERS11591600
ERS11602768
ERS12208057
ERS11584999
ERS11579822
ERS11565887
ERS11604284
ERS11593966
ERS11593116
ERS11585826
ERS11607885
ERS11606439
ERS11591549
ERS12211362
ERS11579913
ERS11596931
ERS11580658
ERS11584492
ERS11569237
ERS12227383
ERS11569443
ERS11584600
ERS11612600
ERS12225040
ERS12210426
ERS12219800
ERS11602375
ERS12215283
ERS11595509
ERS11592955
ERS11610936
ERS11586408
ERS11567241
ERS11602470
ERS11589885
ERS11575064
ERS11568888
ERS11605009
ERS12219461
ERS11598795
ERS11610345
ERS12218769
ERS11583372
ERS11591621
ERS11609082
ERS12212412
ERS11590093
ERS11582148
ERS11576343
ERS11608933
ERS12211344
ERS11612977
ERS11597985
ERS12224481
ERS11580281
ERS11587429
ERS11588827
ERS11602711
ERS11586879
ERS11594439
ERS11580209
ERS11585769
ERS11608812
ERS11597429
ERS12209214
ERS12209131
ERS11600186
ERS11575999
ERS12210662
ERS11582128
ERS12219570
ERS12208051
ERS11578395
ERS11570315
ERS11589502
ERS11580136
ERS11590711
ERS12219491
ERS11566032
ERS11606111
ERS12212859
ERS11603185
ERS11581524
ERS11582693
ERS12223207
ERS11607115
ERS11587702
ERS11607483
ERS11606055
ERS11607860
ERS12213579
ERS11588779
ERS11596701
ERS11604389
ERS11571409
ERS11587110
ERS11565447
ERS11569152
ERS11599770
ERS11585722
ERS11574321
ERS11596296
ERS11565620
ERS11602623
ERS11569336
ERS11596877
ERS11610942
ERS11600813
ERS11596951
ERS11586131
ERS11583166
ERS11590300
ERS11578129
ERS12217905
ERS11613617
ERS11574351
ERS11593976
ERS11606245
ERS11595442
ERS11579451
ERS11599310
ERS11571690
ERS11594327
ERS11591820
ERS11582093
ERS12210274
ERS11587712
ERS11599583
ERS11572796
ERS11595462
ERS11599090
ERS11583081
ERS11585863
ERS12221729
ERS11609622
ERS11596615
ERS11576627
ERS11598694
ERS11608663
ERS12214825
ERS11566805
ERS11609077
ERS11588093
ERS12222266
ERS11590798
ERS11596559
ERS11568893
ERS11610195
ERS12209503
ERS11590689
ERS12219142
ERS11586888
ERS11575116
ERS11573288
ERS11586884
ERS11613555
ERS11574603
ERS12223659
ERS11615699
ERS12226336
ERS11566659
ERS11609985
ERS11599465
ERS11614698
ERS11600894
ERS11573630
ERS11595863
ERS11609523
ERS11590992
ERS11576643
ERS11581888
ERS11570029
ERS11602075
ERS11589251
ERS11597445
ERS11591277
ERS11565811
ERS12217544
ERS11580308
ERS11616284
ERS11590461
ERS11587530
ERS11593989
ERS11571593
ERS11572044
ERS11578458
ERS11575812
ERS11613648
ERS11606321
ERS11579014
ERS12216753
ERS11592874
ERS11610276
ERS11606976
ERS11612683
ERS11594266
ERS11588102
ERS11611437
ERS11569385
ERS11593732
ERS12214466
ERS12226488
ERS12210924
ERS12221529
ERS11609783
ERS12226723
ERS12215584
ERS11579713
ERS12216754
ERS11598814
ERS11574665
ERS11566714
ERS11592652
ERS12218264
ERS11577854
ERS11608073
ERS11570065
ERS11569499
ERS11591503
ERS11604887
ERS12210915
ERS11601073
ERS11594406
ERS11572051
ERS11582085
ERS11571711
ERS11613064
ERS11604518
ERS11566812
ERS11599950
ERS11610285
ERS11584530
ERS11600543
ERS11598541
ERS11593685
ERS11583552
ERS11568303
ERS11585914
ERS11584599
ERS12215854
ERS11604994
ERS12213561
ERS11572785
ERS11593802
ERS11584862
ERS11594162
ERS11587892
ERS11566228
ERS12206499
ERS11600464
ERS11571982
ERS11610632
ERS11613816
ERS12224242
ERS11606007
ERS11601621
ERS11604767
ERS11597159
ERS11602543
ERS12210541
ERS11566366
ERS11599936
ERS11569521
ERS11569779
ERS11584041
ERS11580355
ERS11587790
ERS11585645
ERS11593216
ERS11612636
ERS11581298
ERS11582408
ERS11591159
ERS11607723
ERS11595391
ERS11595266
ERS11578931
ERS11576184
ERS11570818
ERS11604892
ERS11593353
ERS12208531
ERS11573447
ERS11588094
ERS11592094
ERS11582958
ERS11581636
ERS11578332
ERS11596646
ERS11565403
ERS11586593
ERS11582200
ERS11615947
ERS11592034
ERS11614238
ERS11575379
ERS11567040
ERS11572546
ERS11591612
ERS11614274
ERS11570982
ERS11584852
ERS11565363
ERS11568616
ERS12225712
ERS11611589
ERS12211900
ERS11566336
ERS11577151
ERS12216737
ERS12212077
ERS11596407
ERS11580540
ERS12218655
ERS11602802
ERS11586347
ERS11585991
ERS11570066
ERS11586098
ERS11605989
ERS11565927
ERS11606931
ERS11593085
ERS11591122
ERS11603609
ERS11577198
ERS12212181
ERS12212906
ERS12211158
ERS11598190
ERS11570870
ERS12217500
ERS11581556
ERS11606043
ERS12208234
ERS11590675
ERS11582961
ERS11574102
ERS11572120
ERS11580153
ERS11586324
ERS12223747
ERS11596187
ERS11566502
ERS11597318
ERS11581560
ERS11603850
ERS12212047
ERS12214257
ERS11582840
ERS11590783
ERS11574886
ERS11582273
ERS11596891
ERS11596729
ERS11598559
ERS11570631
ERS11589544
ERS11570925
ERS11577601
ERS11612618
ERS11570089
ERS11596015
ERS11591150
ERS12219066
ERS11595326
ERS11605459
ERS11573863
ERS11575884
ERS11598793
ERS11580252
ERS12216685
ERS11587014
ERS11578457
ERS11602557
ERS11608544
ERS12212491
ERS11609461
ERS11578159
ERS11586259
ERS12213243
ERS12217989
ERS11601577
ERS11576322
ERS11581270
ERS12214177
ERS11579234
ERS11573221
ERS12225926
ERS11593001
ERS11594412
ERS11613249
ERS11577134
ERS11613803
ERS11585086
ERS11616318
ERS11613037
ERS11615985
ERS11606874
ERS11585172
ERS11587093
ERS11575448
ERS11588428
ERS12210846
ERS11594584
ERS11568818
ERS11576815
ERS11609714
ERS11575750
ERS11587238
ERS11566555
ERS11580042
ERS11593310
ERS12214599
ERS11569174
ERS11605659
ERS12225057
ERS11598660
ERS11609250
ERS11578754
ERS11584664
ERS12213004
ERS11570147
ERS12221333
ERS11603423
ERS12215796
ERS11588090
ERS11573433
ERS11609790
ERS11608909
ERS11595054
ERS11608754
ERS12208908
ERS11568576
ERS11613522
ERS11611436
ERS12222519
ERS12209290
ERS11576250
ERS11569225
ERS11616200
ERS11585041
ERS11592053
ERS11570278
ERS11586669
ERS11567318
ERS11578234
ERS11601012
ERS11604995
ERS11580182
ERS11589976
ERS11605412
ERS11588311
ERS12216162
ERS12219406
ERS11577961
ERS11594677
ERS11584689
ERS11592737
ERS11588767
ERS11571837
ERS12226375
ERS11588426
ERS11597642
ERS11609639
ERS11603739
ERS11575664
ERS11602089
ERS11593365
ERS12226899
ERS11572501
ERS11587291
ERS12209867
ERS11588748
ERS11578082
ERS11591417
ERS11598463
ERS12217517
ERS12209827
ERS11611163
ERS11565771
ERS11612219
ERS11602551
ERS12213418
ERS11614633
ERS11583424
ERS11580220
ERS11566796
ERS12222527
ERS11598366
ERS11580373
ERS11612168
ERS11588026
ERS11583723
ERS11589299
ERS11598889
ERS11605678
ERS11590154
ERS11582893
ERS11599536
ERS11605509
ERS11601564
ERS11614894
ERS12215905
ERS11591852
ERS11595680
ERS11572165
ERS11580911
ERS11589755
ERS11590063
ERS12209763
ERS11574145
ERS11569804
ERS11605870
ERS12227266
ERS11597472
ERS12226828
ERS11585300
ERS12224494
ERS12208073
ERS11602059
ERS11585781
ERS11609594
ERS11579891
ERS12219550
ERS11600116
ERS11580611
ERS11580892
ERS11594687
ERS11601292
ERS11606029
ERS12218013
ERS11577492
ERS11571253
ERS11604559
ERS11609430
ERS12210369
ERS11614236
ERS12213390
ERS11568906
ERS11589364
ERS12215017
ERS11591941
ERS11575015
ERS11600179
ERS12221677
ERS11567187
ERS11586742
ERS11589099
ERS12212398
ERS11610542
ERS11594970
ERS11579724
ERS11575270
ERS12226357
ERS11578591
ERS11587977
ERS11602955
ERS11573812
ERS11571464
ERS11568989
ERS11568412
ERS11581647
ERS11599459
ERS11602865
ERS11614391
ERS11598375
ERS11595496
ERS11568677
ERS11581023
ERS11585038
ERS11591751
ERS11606929
ERS11588202
ERS11589922
ERS11591873
ERS11610223
ERS12217122
ERS11608363
ERS11586082
ERS11604800
ERS11613377
ERS11616099
ERS11569380
ERS11588524
ERS11606496
ERS11589214
ERS11576090
ERS11585019
ERS11599558
ERS11597008
ERS11590888
ERS11585661
ERS12220167
ERS11571892
ERS12222768
ERS11586231
ERS11602624
ERS11573073
ERS11575515
ERS11585740
ERS11613838
ERS11580702
ERS11589010
ERS11607721
ERS11569114
ERS11567866
ERS11606505
ERS11579903
ERS11615785
ERS11570105
ERS12211198
ERS11598461
ERS11573381
ERS11570121
ERS11608396
ERS12209294
ERS11586928
ERS11614307
ERS12219639
ERS11593605
ERS11583702
ERS11592050
ERS12210452
ERS11598145
ERS11604986
ERS11575487
ERS11576946
ERS11581735
ERS11571526
ERS11606558
ERS11579661
ERS11573472
ERS12209009
ERS11598886
ERS11595328
ERS11595288
ERS11590678
ERS11572846
ERS11571787
ERS11613026
ERS12213174
ERS11571622
ERS12218750
ERS11572736
ERS11593455
ERS11592687
ERS11570564
ERS11603823
ERS11567401
ERS12218215
ERS11608576
ERS12225204
ERS11589887
ERS11597855
ERS11577279
ERS11582641
ERS11592051
ERS11580612
ERS11585494
ERS12217087
ERS11599452
ERS11600913
ERS11606788
ERS11580321
ERS12212844
ERS11566397
ERS11602329
ERS11602362
ERS11604348
ERS12222652
ERS11575701
ERS11570312
ERS12210508
ERS11570321
ERS11567237
ERS12214427
ERS12217408
ERS11590475
ERS11596636
ERS11568246
ERS11600847
ERS11609853
ERS11589175
ERS11589181
ERS11567763
ERS12216762
ERS12221044
ERS11565541
ERS11601574
ERS11603215
ERS12216883
ERS11573508
ERS11602302
ERS11592958
ERS11610376
ERS11576825
ERS11612708
ERS11608298
ERS11568311
ERS11576386
ERS11592503
ERS11592983
ERS11579542
ERS11566657
ERS11570680
ERS11594264
ERS11568314
ERS12214064
ERS11584633
ERS11582747
ERS11607619
ERS11588223
ERS11611602
ERS11580290
ERS11597200
ERS11574504
ERS12212104
ERS11590637
ERS12211096
ERS12226285
ERS11574580
ERS12210641
ERS11604598
ERS11578962
ERS12210209
ERS11586446
ERS11607833
ERS11584594
ERS12215290
ERS11597940
ERS11615759
ERS11569885
ERS11592033
ERS12219200
ERS11594456
ERS11574914
ERS11568962
ERS11603685
ERS11604507
ERS11610701
ERS11609663
ERS11601151
ERS11598035
ERS11604425
ERS12216589
ERS11599449
ERS11568634
ERS11579567
ERS11566927
ERS11578123
ERS12216286
ERS11606905
ERS11591405
ERS11599363
ERS11603260
ERS11583628
ERS11598716
ERS11584601
ERS11584976
ERS11586468
ERS11574869
ERS12208664
ERS11594833
ERS11584047
ERS11568489
ERS11610712
ERS11608692
ERS11588388
ERS11575763
ERS11594281
ERS12215893
ERS12211377
ERS11575545
ERS11575468
ERS11605081
ERS11569704
ERS11606879
ERS12209809
ERS11583488
ERS11575213
ERS11581068
ERS11574238
ERS11602507
ERS11583279
ERS11587320
ERS11578889
ERS11577066
ERS12214211
ERS11602997
ERS11584386
ERS11575595
ERS11576138
ERS12224474
ERS11578018
ERS11605799
ERS11587052
ERS11575119
ERS11599805
ERS11612994
ERS11608800
ERS12209737
ERS11594870
ERS11594667
ERS11609284
ERS11598851
ERS11592493
ERS11570843
ERS11565389
ERS11569118
ERS11579866
ERS11579934
ERS11613489
ERS11572901
ERS12212020
ERS11605546
ERS11591435
ERS11606702
ERS11611572
ERS11581266
ERS11575025
ERS11592501
ERS11569724
ERS11569687
ERS11578804
ERS11569475
ERS11586708
ERS11596977
ERS11605949
ERS11575053
ERS12217232
ERS11573298
ERS11601767
ERS11584742
ERS11609949
ERS11587934
ERS12210446
ERS11591975
ERS11591177
ERS11607887
ERS11576372
ERS11612692
ERS11569972
ERS11581966
ERS12210526
ERS11583801
ERS11593645
ERS11595432
ERS11583466
ERS11574033
ERS11583106
ERS11595931
ERS11597776
ERS12219177
ERS11610962
ERS11570807
ERS11591297
ERS11579877
ERS11585360
ERS11582377
ERS12220302
ERS12220485
ERS11587653
ERS12213964
ERS12209077
ERS11605902
ERS11577493
ERS11580644
ERS11589104
ERS11567999
ERS11605106
ERS11603547
ERS12212302
ERS11595298
ERS12213111
ERS11582151
ERS12217371
ERS11586705
ERS11586262
ERS11569684
ERS11603672
ERS11610419
ERS12224632
ERS11610496
ERS11591812
ERS11568700
ERS11598077
ERS11582078
ERS12220907
ERS11580351
ERS12211920
ERS11615999
ERS11586839
ERS12224904
ERS11592440
ERS11590824
ERS12208974
ERS11611267
ERS11575573
ERS11592495
ERS11604132
ERS12207204
ERS11613108
ERS11577433
ERS12220092
ERS11593764
ERS11606255
ERS11576539
ERS12221083
ERS11583525
ERS11605290
ERS11570551
ERS11567039
ERS11604482
ERS11593332
ERS11574507
ERS11575199
ERS11593230
ERS11589899
ERS11567252
ERS11591180
ERS11586764
ERS12212838
ERS11608307
ERS11585389
ERS12218468
ERS11582776
ERS11577505
ERS12219610
ERS11574832
ERS11574208
ERS11595878
ERS11607288
ERS11594308
ERS11573273
ERS11566326
ERS11568153
ERS11596544
ERS11585631
ERS11568447
ERS11586088
ERS11591158
ERS11589550
ERS11605685
ERS11585849
ERS11572135
ERS11607862
ERS11586445
ERS11578132
ERS11567709
ERS11603741
ERS11575837
ERS11595968
ERS11606918
ERS11602350
ERS11606994
ERS12218086
ERS11571504
ERS11570962
ERS11604753
ERS11597452
ERS11591336
ERS11582232
ERS11612250
ERS11591423
ERS11571957
ERS11590626
ERS11604336
ERS11590816
ERS11581942
ERS11599033
ERS11587803
ERS11596253
ERS11590037
ERS11568358
ERS11615394
ERS12219124
ERS12212855
ERS11598156
ERS11572730
ERS11599112
ERS11571402
ERS11595140
ERS11607882
ERS11603921
ERS12209379
ERS11595545
ERS11587478
ERS11607741
ERS11603502
ERS12226997
ERS11607336
ERS11566728
ERS12223244
ERS11567133
ERS11591231
ERS11600991
ERS11565381
ERS11602337
ERS11612252
ERS11612183
ERS12211802
ERS12226513
ERS11585836
ERS12212752
ERS11612259
ERS11581661
ERS11603514
ERS11578300
ERS12224807
ERS11606973
ERS11566746
ERS11578825
ERS11606232
ERS12212610
ERS11579300
ERS11578841
ERS11568403
ERS11575736
ERS11595077
ERS11572119
ERS11584396
ERS11604301
ERS11588274
ERS11599909
ERS12212628
ERS11598216
ERS12209181
ERS11603259
ERS11606625
ERS11570592
ERS12218003
ERS11573387
ERS12218477
ERS11591714
ERS11580635
ERS12215581
ERS11582576
ERS11607133
ERS12214553
ERS11603995
ERS11607378
ERS11597786
ERS11611144
ERS12211029
ERS11601387
ERS11572175
ERS12208017
ERS11594395
ERS12223493
ERS12222554
ERS11616246
ERS11590961
ERS11586590
ERS11585482
ERS11575471
ERS12217304
ERS11588860
ERS12213205
ERS11570854
ERS11608804
ERS11588212
ERS11597699
ERS11579179
ERS11582121
ERS11596804
ERS11582662
ERS11593482
ERS11609369
ERS11587133
ERS11590630
ERS11571530
ERS11598132
ERS12215912
ERS11609242
ERS11606518
ERS11568031
ERS11596717
ERS11607176
ERS11568395
ERS12208468
ERS11597096
ERS11607062
ERS11596796
ERS11584003
ERS12206853
ERS11614513
ERS11611362
ERS11579733
ERS12220864
ERS11572733
ERS11577443
ERS11611576
ERS11575083
ERS11596224
ERS11574737
ERS11566664
ERS12224918
ERS11609252
ERS11597350
ERS11609730
ERS11581718
ERS11596935
ERS11573368
ERS11597527
ERS11605090
ERS12210821
ERS11586142
ERS11607965
ERS11577891
ERS12215362
ERS11570057
ERS11567976
ERS12227324
ERS11602763
ERS11586962
ERS12210759
ERS11586440
ERS11595154
ERS12225734
ERS11584048
ERS11598919
ERS11575735
ERS11601603
ERS11583880
ERS12224614
ERS11582562
ERS11599535
ERS11616369
ERS11595955
ERS11609935
ERS11602303
ERS12215036
ERS11579306
ERS11609107
ERS11592492
ERS12225526
ERS11587405
ERS11581163
ERS11610053
ERS11566997
ERS12208779
ERS11594438
ERS11565671
ERS11584333
ERS11594991
ERS12218249
ERS11566677
ERS11575531
ERS12217019
ERS12214047
ERS11573007
ERS11613674
ERS11598221
ERS11604588
ERS11597030
ERS11612475
ERS11584868
ERS11578756
ERS12212044
ERS11581961
ERS11577409
ERS11608142
ERS11576655
ERS11612963
ERS11587691
ERS11610274
ERS11608160
ERS12215677
ERS11585271
ERS11576883
ERS11570543
ERS12220872
ERS11567274
ERS11571706
ERS11570699
ERS12216379
ERS11582432
ERS11610150
ERS11593679
ERS11610032
ERS11586711
ERS12217423
ERS11608922
ERS11581206
ERS11569806
ERS11577320
ERS11589527
ERS12225115
ERS11586288
ERS11605797
ERS11590948
ERS11571600
ERS11568550
ERS11588041
ERS11588677
ERS11566962
ERS11580337
ERS12215007
ERS11585137
ERS11575336
ERS11570220
ERS11569365
ERS11587446
ERS11587501
ERS11597010
ERS12227090
ERS11585287
ERS11570067
ERS11599688
ERS11606955
ERS11585100
ERS12225010
ERS11590778
ERS11608435
ERS11582784
ERS11590795
ERS11575872
ERS11586921
ERS11589336
ERS12211025
ERS11589376
ERS12215316
ERS11594681
ERS11587325
ERS11572153
ERS11589874
ERS11566636
ERS11574868
ERS11605104
ERS11584556
ERS11606631
ERS11566776
ERS11598495
ERS11596420
ERS11612541
ERS11613968
ERS11584440
ERS11595212
ERS11593939
ERS11615871
ERS12222233
ERS11595201
ERS11610863
ERS11595416
ERS12219357
ERS11595399
ERS11594186
ERS11603245
ERS11583365
ERS11600724
ERS11612462
ERS11589890
ERS12225561
ERS12225116
ERS11583706
ERS11599286
ERS11569569
ERS11592726
ERS11567760
ERS11613407
ERS11566477
ERS11585798
ERS11590306
ERS11602482
ERS11609470
ERS11588453
ERS11597585
ERS11604636
ERS11586290
ERS11607007
ERS11582738
ERS11602567
ERS11599547
ERS12221344
ERS11596945
ERS11577869
ERS11576406
ERS11610896
ERS11575003
ERS11607033
ERS11569063
ERS11570177
ERS11567691
ERS11584000
ERS11581678
ERS12226099
ERS11569641
ERS11571550
ERS11597796
ERS11607603
ERS11614203
ERS11589504
ERS11596327
ERS12220609
ERS11614385
ERS11598439
ERS11579695
ERS11610003
ERS12217513
ERS11587710
ERS11613060
ERS11594000
ERS11608567
ERS11609561
ERS11579802
ERS11612659
ERS11579960
ERS11581998
ERS11603707
ERS11597722
ERS11607140
ERS12212507
ERS12218600
ERS11605763
ERS12219420
ERS11587602
ERS11609168
ERS11595601
ERS11571184
ERS11615829
ERS11593572
ERS11574860
ERS11571687
ERS11590418
ERS12223736
ERS11616351
ERS12218935
ERS11613695
ERS12216486
ERS11603301
ERS12224418
ERS11593640
ERS12218469
ERS11573746
ERS11597292
ERS11596511
ERS11567365
ERS11598453
ERS11575859
ERS12220780
ERS11598644
ERS11565843
ERS11599778
ERS12218230
ERS12212695
ERS11613299
ERS11603162
ERS11574029
ERS11572173
ERS11585339
ERS12216894
ERS11588952
ERS11592922
ERS11584418
ERS11574890
ERS11598654
ERS11574181
ERS11586243
ERS11575159
ERS12209830
ERS11597302
ERS11566150
ERS11611358
ERS11604310
ERS11611457
ERS11567204
ERS11577270
ERS11579423
ERS11599418
ERS11613236
ERS11616173
ERS11572375
ERS11613521
ERS11590459
ERS12216354
ERS11597591
ERS11587596
ERS11575249
ERS12212592
ERS11603583
ERS11591174
ERS11579259
ERS11607553
ERS11610580
ERS11581514
ERS12223877
ERS11593935
ERS11592228
ERS12220586
ERS11584955
ERS12217793
ERS11565337
ERS11609973
ERS11610509
ERS11594614
ERS11574242
ERS11581955
ERS11611031
ERS11599761
ERS11591351
ERS12212417
ERS12212109
ERS11604790
ERS11601803
ERS12225266
ERS11588130
ERS11604439
ERS12226821
ERS11579664
ERS11571724
ERS11601714
ERS12219938
ERS12213432
ERS12211006
ERS11597419
ERS11609241
ERS12227121
ERS12209081
ERS11601493
ERS11577227
ERS11584230
ERS11588618
ERS11610409
ERS11586702
ERS11580730
ERS12218565
ERS11596554
ERS11577283
ERS11574720
ERS11587225
ERS11598969
ERS11612616
ERS11608644
ERS11572333
ERS11596665
ERS11589054
ERS11566944
ERS11579329
ERS11580332
ERS11606100
ERS11603789
ERS11601794
ERS11572825
ERS11569397
ERS11566368
ERS11576689
ERS11602668
ERS11599281
ERS11586685
ERS11612522
ERS11567898
ERS11608747
ERS11567618
ERS11597447
ERS11583092
ERS11596534
ERS11592163
ERS11602071
ERS11582044
ERS12224587
ERS11589877
ERS11602285
ERS11582243
ERS11568397
ERS12214736
ERS11583464
ERS12215235
ERS11585797
ERS11601545
ERS12218662
ERS11611679
ERS11577893
ERS11570178
ERS11578027
ERS11612950
ERS11579447
ERS11601645
ERS11573667
ERS11612849
ERS11602741
ERS11569363
ERS11571415
ERS11597131
ERS12213045
ERS11600934
ERS11603203
ERS11574923
ERS11592200
ERS11583620
ERS11574406
ERS11587877
ERS11579281
ERS11565673
ERS11597937
ERS12217111
ERS11594940
ERS12222602
ERS11592696
ERS11569433
ERS11609403
ERS11594482
ERS11566850
ERS11573028
ERS11577792
ERS11573702
ERS11604335
ERS11607698
ERS11570399
ERS12221283
ERS11613214
ERS11585457
ERS11588473
ERS11600616
ERS11607822
ERS11597670
ERS11590483
ERS11614187
ERS11568473
ERS12219743
ERS12217757
ERS11565783
ERS11602410
ERS12219224
ERS11571038
ERS12211097
ERS11607690
ERS11603736
ERS12208661
ERS11591805
ERS11571990
ERS11602381
ERS11603719
ERS11610738
ERS12211996
ERS11599041
ERS11608269
ERS11587097
ERS11571519
ERS12209454
ERS11566973
ERS11613647
ERS12210745
ERS11602194
ERS11586895
ERS11610050
ERS11573147
ERS11589360
ERS11612625
ERS11590474
ERS11581149
ERS11587759
ERS11595195
ERS11596338
ERS11568789
ERS11596223
ERS11609062
ERS11599064
ERS11591050
ERS11608706
ERS11586542
ERS11605120
ERS11568088
ERS11581628
ERS11586000
ERS12217621
ERS11611104
ERS11597504
ERS11574826
ERS11589461
ERS11585484
ERS11599850
ERS11573473
ERS11573774
ERS11599222
ERS11591276
ERS11579271
ERS11591706
ERS11606532
ERS11577243
ERS11568152
ERS12219929
ERS11576511
ERS11589483
ERS12225485
ERS11611460
ERS11574461
ERS11574232
ERS11592906
ERS11601704
ERS11613113
ERS11613450
ERS12215614
ERS11608898
ERS11575552
ERS12226368
ERS12224549
ERS11567350
ERS11593621
ERS12222952
ERS11579051
ERS11576697
ERS11567308
ERS12210383
ERS11585650
ERS11607588
ERS11599118
ERS11591596
ERS11593461
ERS11581729
ERS11588723
ERS11566775
ERS11578335
ERS11568379
ERS11575995
ERS11593792
ERS11596211
ERS11607576
ERS11571009
ERS11567558
ERS12227498
ERS11571733
ERS11569516
ERS11600909
ERS11569939
ERS12222239
ERS11612736
ERS11571379
ERS11598558
ERS11587229
ERS11607914
ERS12208446
ERS11599884
ERS11612341
ERS11603086
ERS11600651
ERS11575651
ERS11604427
ERS11613757
ERS11616187
ERS11611674
ERS11567942
ERS11590429
ERS11589377
ERS11570702
ERS12213914
ERS11572495
ERS11595711
ERS11608779
ERS11610685
ERS11576846
ERS11588251
ERS11584213
ERS11576446
ERS11581044
ERS11573229
ERS11581584
ERS11602909
ERS11581599
ERS11579911
ERS11582262
ERS11600461
ERS11587716
ERS11571380
ERS11612932
ERS11574037
ERS11595022
ERS11611176
ERS11604682
ERS11594810
ERS11572853
ERS11588879
ERS12215052
ERS11577744
ERS11603413
ERS12211859
ERS11565836
ERS12210114
ERS11574236
ERS11583368
ERS11591099
ERS11592717
ERS11603385
ERS11606572
ERS11600896
ERS11588898
ERS11576621
ERS11609992
ERS11577379
ERS12217946
ERS11604618
ERS11581309
ERS11592772
ERS11572885
ERS12213843
ERS11595165
ERS11586199
ERS11592916
ERS11570021
ERS11598539
ERS11591317
ERS11608569
ERS11593695
ERS11569759
ERS11579256
ERS11588437
ERS11607650
ERS11577451
ERS11599763
ERS11574716
ERS11612458
ERS12210763
ERS12214106
ERS11583668
ERS12220484
ERS11584314
ERS11576017
ERS11582864
ERS11582603
ERS11579317
ERS12215755
ERS11565569
ERS11599845
ERS11580779
ERS12226120
ERS11577236
ERS12216930
ERS11587000
ERS11598866
ERS11601753
ERS11572913
ERS11609607
ERS12219258
ERS12219391
ERS11603029
ERS11607272
ERS12222563
ERS12216586
ERS11604747
ERS11597080
ERS12226052
ERS12216233
ERS11613273
ERS11582989
ERS11593056
ERS11598158
ERS11604143
ERS12210450
ERS11597666
ERS11569522
ERS11595754
ERS11573944
ERS11576937
ERS12224408
ERS12217596
ERS11593363
ERS12216410
ERS12216658
ERS11575950
ERS12208441
ERS11599673
ERS11597289
ERS11609591
ERS11612660
ERS11582865
ERS12219660
ERS11573759
ERS11600875
ERS11578675
ERS11610006
ERS11585115
ERS11607208
ERS11569935
ERS12214361
ERS11583000
ERS11604952
ERS11570698
ERS11568618
ERS11581683
ERS11607871
ERS11599712
ERS11600754
ERS11583099
ERS11587791
ERS11607172
ERS12212800
ERS11567398
ERS12215583
ERS12212604
ERS11604933
ERS11586697
ERS11580442
ERS12219168
ERS11567690
ERS11599248
ERS11598726
ERS11611072
ERS11602164
ERS12216400
ERS11582006
ERS11569271
ERS12218974
ERS11570801
ERS11592967
ERS11570187
ERS11587897
ERS11604487
ERS11566947
ERS11602692
ERS11588681
ERS11581873
ERS11602863
ERS11584507
ERS11579798
ERS11590454
ERS11606324
ERS11572366
ERS11601990
ERS11616428
ERS11582545
ERS11598932
ERS11591658
ERS11580018
ERS12219092
ERS11570497
ERS11587996
ERS11592161
ERS11588139
ERS11566031
ERS11612835
ERS11587951
ERS11589242
ERS11579315
ERS11611523
ERS11572861
ERS11588069
ERS11588004
ERS11573170
ERS12220929
ERS11602699
ERS11582045
ERS11589114
ERS11571084
ERS11598659
ERS11577491
ERS11575890
ERS11607054
ERS11606224
ERS11603902
ERS11601556
ERS11573851
ERS11590487
ERS11597074
ERS11587471
ERS11571776
ERS11572397
ERS11604078
ERS11575481
ERS11582758
ERS11572113
ERS11600468
ERS12218419
ERS11602610
ERS11592858
ERS11569281
ERS11584061
ERS11567560
ERS11573700
ERS11575045
ERS11582921
ERS11610421
ERS12223907
ERS11606609
ERS11572717
ERS11589277
ERS11611329
ERS11577311
ERS11600973
ERS11591947
ERS11588324
ERS11588263
ERS11585037
ERS11605260
ERS11580480
ERS11596986
ERS11593491
ERS11608016
ERS12216621
ERS12216500
ERS11608584
ERS11612677
ERS11606109
ERS11614699
ERS11602818
ERS11611139
ERS12226413
ERS12226815
ERS11573511
ERS11569698
ERS11566328
ERS12222844
ERS11599095
ERS12212348
ERS12215726
ERS12219256
ERS11596921
ERS11589315
ERS11610559
ERS11592433
ERS12214848
ERS11610493
ERS11607651
ERS11609543
ERS11587243
ERS12211557
ERS11609341
ERS11601438
ERS11612477
ERS11612321
ERS11592891
ERS11600765
ERS12226176
ERS11604454
ERS11573421
ERS11587786
ERS12219809
ERS12225695
ERS12215096
ERS11579619
ERS11594242
ERS11597774
ERS11598737
ERS11566265
ERS11565746
ERS11588838
ERS11586769
ERS11577220
ERS11566914
ERS11597977
ERS11608260
ERS11580021
ERS11581666
ERS11598483
ERS11594574
ERS11581914
ERS11597619
ERS11577171
ERS11567781
ERS11596580
ERS11589348
